# Supplementary material for: GWAS findings improved genomic prediction accuracy of lipid profile traits: Tehran Cardiometabolic Genetic Study
Source: Sci Rep. 2021 Mar 11;11:5780. doi: 10.1038/s41598-021-85203-8 (PMC7952573; doi:10.1038/s41598-021-85203-8)
Supplement: Supplementary file 1 [file 41598_2021_85203_MOESM1_ESM.xlsx]

## Sheet: Title Page
Title: GWAS findings improved genomic prediction accuracy of lipid profile traits: Tehran Cardiometabolic Genetic Study Running Title: Improve Genomic Prediction using GWAS Author's name: 1. Mahdi Akbarzadeh, Ph.D., Cellular, and Molecular Research Center, Research Institute for Endocrine Sciences, Shahid Beheshti University of Medical Sciences, Tehran, Iran. Email: akbarzadehms@sbmu.ac.ir 2. Sae…

## Sheet: PreGWAS SNP for HDL-C
Variant and risk allele	P-value	P-value annotation	RAF	OR	Beta	CI	Mapped gene	Reported trait	Trait(s)	Study accession	PubMed ID	First Author	Location
rs1883025-<b>T</b>	2 x 10-9		0.224	'-	0.09 unit decrease	[0.061-0.119]	ABCA1	HDL cholesterol levels	HDL cholesterol change measurement	GCST009918	26690388	Tang CS	9:104902020
rs1532085-<b>G</b>	6 x 10-16		0.544	'-	0.104 unit decrease	[0.079-0.129]	ALDH1A2	HDL cholesterol levels	HDL cholesterol change measurement	GCST009918	26690388	Tang CS	15:58391167
rs3764261-<b>A</b>	2 x 10-57		0.167	'-	0.272 unit increase	[0.24-0.31]	CETP, HERPUD1	HDL cholesterol levels	HDL cholesterol change measurement	GCST009918	26690388	Tang CS	16:56959412
rs737337-<b>C</b>	3 x 10-7		0.274	'-	0.073 unit decrease	[0.046-0.1]	DOCK6	HDL cholesterol levels	HDL cholesterol change measurement	GCST009918	26690388	Tang CS	19:11236817
rs2303790-<b>G</b>	3 x 10-29		0.027	'-	0.44 unit increase	[0.36-0.52]	CETP	HDL cholesterol levels	HDL cholesterol change measurement	GCST009918	26690388	Tang CS	16:56983380
rs2075291-<b>A</b>	1 x 10-29		0.06	'-	0.3 unit decrease	[0.24-0.36]	APOA5	HDL cholesterol levels	HDL cholesterol change measurement	GCST009918	26690388	Tang CS	11:116790676
rs769449-<b>A</b>	4 x 10-10		0.081	'-	0.14 unit decrease	[0.1-0.18]	APOE	HDL cholesterol levels	HDL cholesterol change measurement	GCST009918	26690388	Tang CS	19:44906745
rs3764261-<b>?</b>	2 x 10-8		0.28	'-	0.178 unit increase	'-	CETP, HERPUD1	HDL cholesterol change in response to niacin in statin-treated individuals	HDL cholesterol change measurement, response to statin, response to vitamin B3	GCST009880	30371334	Tuteja S	16:56959412
rs2048537-<b>T</b>	3 x 10-7		0.55	'-	0.08 unit increase	[0.041-0.119]	MBOAT2, HMGB1P25	HDL cholesterol levels	HDL cholesterol change measurement	GCST009996	32109663	Feitosa MF	2:9014813
rs13032427-<b>T</b>	9 x 10-7		0.22	'-	0.1 unit increase	[0.061-0.139]	LINC01876	HDL cholesterol levels	HDL cholesterol change measurement	GCST009996	32109663	Feitosa MF	2:156070451
rs11243647-<b>G</b>	1 x 10-7		0.21	'-	0.11 unit increase	[0.071-0.149]	MED27, NTNG2	HDL cholesterol levels	HDL cholesterol change measurement	GCST009996	32109663	Feitosa MF	9:132158158
rs147116709-<b>A</b>	5 x 10-10		0.013	'-	0.47 unit increase	[0.31-0.63]	GRID1	HDL cholesterol levels	HDL cholesterol change measurement	GCST009996	32109663	Feitosa MF	10:86079952
rs369681417-<b>A</b>	7 x 10-7		0.02	'-	0.31 unit increase	[0.19-0.43]	AL161421.1, PSME2P2	HDL cholesterol levels	HDL cholesterol change measurement	GCST009996	32109663	Feitosa MF	13:48809176
rs11846882-<b>C</b>	2 x 10-7		0.02	'-	0.32 unit increase	[0.2-0.44]	ESR2, SYNE2	HDL cholesterol levels	HDL cholesterol change measurement	GCST009996	32109663	Feitosa MF	14:64183588
rs990225-<b>T</b>	8 x 10-7		0.71	'-	0.09 unit decrease	[0.051-0.129]	CTXND1	HDL cholesterol levels	HDL cholesterol change measurement	GCST009996	32109663	Feitosa MF	15:80247256
rs370479509-<b>TAC</b>	9 x 10-7		0.19	'-	0.11 unit increase	[0.071-0.149]	ABCA10	HDL cholesterol levels	HDL cholesterol change measurement	GCST009996	32109663	Feitosa MF	17:69184917
rs71329836-<b>A</b>	9 x 10-7		0.15	'-	0.12 unit increase	[0.081-0.159]	CYYR1-AS1, CYYR1	HDL cholesterol levels	HDL cholesterol change measurement	GCST009996	32109663	Feitosa MF	21:26486620
rs28549386-<b>C</b>	5 x 10-7	(women)	0.3	'-	0.12 unit decrease	[0.081-0.159]	DCLK2	HDL cholesterol levels	HDL cholesterol change measurement	GCST009996	32109663	Feitosa MF	4:150168879
rs76062157-<b>G</b>	6 x 10-7	(women)	0.01	'-	0.53 unit decrease	[0.31-0.75]	AC005771.1, AC007423.1	HDL cholesterol levels	HDL cholesterol change measurement	GCST009996	32109663	Feitosa MF	17:70634590
rs147116709-<b>A</b>	3 x 10-8	(women)	0.01	'-	0.58 unit increase	[0.38-0.78]	GRID1	HDL cholesterol levels	HDL cholesterol change measurement	GCST009996	32109663	Feitosa MF	10:86079952
chr15:51235835-<b>?</b>	5 x 10-7	(European)	NR	'-	0.06143 unit decrease	[0.036-0.087]	'-	Response to fenofibrate (HDL cholesterol levels)	HDL cholesterol change measurement, response to fenofibrate	GCST003485	27002377	Irvin MR	Mapping not available
chr9:16979194-<b>?</b>	9 x 10-6	(European)	NR	'-	0.02482 unit decrease	[-0.00078-0.05042]	'-	Response to fenofibrate (HDL cholesterol levels)	HDL cholesterol change measurement, response to fenofibrate	GCST003485	27002377	Irvin MR	Mapping not available
chr7:27614112-<b>?</b>	3 x 10-6	(European)	NR	'-	0.01886 unit decrease	[0.0045-0.0332]	'-	Response to fenofibrate (HDL cholesterol levels)	HDL cholesterol change measurement, response to fenofibrate	GCST003485	27002377	Irvin MR	Mapping not available
chr13:71763633-<b>?</b>	6 x 10-6	(European)	NR	'-	0.02145 unit decrease	[0.00032-0.04258]	'-	Response to fenofibrate (HDL cholesterol levels)	HDL cholesterol change measurement, response to fenofibrate	GCST003485	27002377	Irvin MR	Mapping not available
chr17:6437220-<b>?</b>	7 x 10-6	(European)	NR	'-	0.04826 unit decrease	[0.02-0.076]	'-	Response to fenofibrate (HDL cholesterol levels)	HDL cholesterol change measurement, response to fenofibrate	GCST003485	27002377	Irvin MR	Mapping not available
chr3:18404279-<b>?</b>	6 x 10-6	(European)	NR	'-	0.04321 unit increase	[0.021-0.066]	'-	Response to fenofibrate (HDL cholesterol levels)	HDL cholesterol change measurement, response to fenofibrate	GCST003485	27002377	Irvin MR	Mapping not available
chr12:12727200-<b>?</b>	9 x 10-6	(European)	NR	'-	0.0487 unit increase	[0.028-0.069]	'-	Response to fenofibrate (HDL cholesterol levels)	HDL cholesterol change measurement, response to fenofibrate	GCST003485	27002377	Irvin MR	Mapping not available
chr1:91944137-<b>?</b>	3 x 10-6	(European)	NR	'-	0.03538 unit decrease	[0.0092-0.0615]	'-	Response to fenofibrate (HDL cholesterol levels)	HDL cholesterol change measurement, response to fenofibrate	GCST003485	27002377	Irvin MR	Mapping not available
chr11:8398757-<b>?</b>	2 x 10-6	(European)	NR	'-	0.05053 unit decrease	[0.024-0.077]	'-	Response to fenofibrate (HDL cholesterol levels)	HDL cholesterol change measurement, response to fenofibrate	GCST003485	27002377	Irvin MR	Mapping not available
chr1:81874455-<b>?</b>	9 x 10-6	(European)	NR	'-	0.03997 unit decrease	[0.013-0.067]	'-	Response to fenofibrate (HDL cholesterol levels)	HDL cholesterol change measurement, response to fenofibrate	GCST003485	27002377	Irvin MR	Mapping not available
chr8:8219349-<b>?</b>	9 x 10-6	(European)	NR	'-	0.02634 unit decrease	[0.013-0.04]	'-	Response to fenofibrate (HDL cholesterol levels)	HDL cholesterol change measurement, response to fenofibrate	GCST003485	27002377	Irvin MR	Mapping not available
chr18:8858808-<b>?</b>	7 x 10-7	(European)	NR	'-	0.03304 unit decrease	[0.015-0.051]	'-	Response to fenofibrate (HDL cholesterol levels)	HDL cholesterol change measurement, response to fenofibrate	GCST003485	27002377	Irvin MR	Mapping not available
rs72744354-<b>G</b>	5 x 10-7	(European)	0.96	'-	0.066 unit decrease	[0.046-0.086]	TNFAIP8L3, MIR4713HG	Response to fenofibrate (HDL cholesterol levels)	HDL cholesterol change measurement, response to fenofibrate	GCST003485	27002377	Irvin MR	15:51060678
chr15:51473345-<b>?</b>	5 x 10-7	(European)	NR	'-	0.06432 unit decrease	[0.038-0.091]	'-	Response to fenofibrate (HDL cholesterol levels)	HDL cholesterol change measurement, response to fenofibrate	GCST003485	27002377	Irvin MR	Mapping not available
rs62041965-<b>G</b>	3 x 10-7	(European)	0.95	'-	0.064 unit increase	[0.044-0.084]	AC084064.1, MAF	Response to fenofibrate (HDL cholesterol levels)	HDL cholesterol change measurement, response to fenofibrate	GCST003485	27002377	Irvin MR	16:79517330
rs7350481-<b>T</b>	9 x 10-10	(HDL)	0.28	'-	0.124 unit decrease	[0.085-0.163]	BUD13, LINC02702	Hematological and biochemical traits	high density lipoprotein cholesterol measurement	GCST000583	20139978	Kamatani Y	11:116715567
rs3764261-<b>A</b>	5 x 10-29	(HDL)	0.21	'-	0.254 unit increase	[0.21-0.3]	CETP, HERPUD1	Hematological and biochemical traits	high density lipoprotein cholesterol measurement	GCST000583	20139978	Kamatani Y	16:56959412
rs12678919-<b>G</b>	9 x 10-6	(HDL)	0.18	'-	0.125 unit increase	[0.070-0.180]	AC100802.1, LPL	Hematological and biochemical traits	high density lipoprotein cholesterol measurement	GCST000583	20139978	Kamatani Y	8:19986711
rs1077834-<b>T</b>	1 x 10-14	(HDL)	0.49	'-	0.14 unit decrease	[0.1-0.18]	LIPC, ALDH1A2	Hematological and biochemical traits	high density lipoprotein cholesterol measurement	GCST000583	20139978	Kamatani Y	15:58431280
rs2593525-<b>C</b>	2 x 10-6	(HDL )	0.01	'-	0.03 mg/dL increase	[NR]	SRSF1P1, LINC00383	Obesity-related traits	high density lipoprotein cholesterol measurement	GCST001762	23251661	Comuzzie AG	13:69345267
rs11624164-<b>A</b>	5 x 10-6	(HDL )	0.177	'-	0.03 mg/dL increase	[NR]	RAD51B	Obesity-related traits	high density lipoprotein cholesterol measurement	GCST001762	23251661	Comuzzie AG	14:68519440
rs7726839-<b>G</b>	1 x 10-6	(HDL )	0.282	'-	0.03 mg/dL increase	[NR]	CEP72	Obesity-related traits	high density lipoprotein cholesterol measurement	GCST001762	23251661	Comuzzie AG	5:618471
rs352236-<b>G</b>	2 x 10-6	(HDL )	0.01	'-	0.03 mg/dL increase	[NR]	KLHL1, SRSF1P1	Obesity-related traits	high density lipoprotein cholesterol measurement	GCST001762	23251661	Comuzzie AG	13:69449553
rs7004587-<b>A</b>	3 x 10-6	(HDL )	0.007	'-	0.02 mg/dL increase	[NR]	AP003789.1, AP000428.2	Obesity-related traits	high density lipoprotein cholesterol measurement	GCST001762	23251661	Comuzzie AG	8:107028124
rs1893154-<b>A</b>	3 x 10-6	(HDL )	0.401	'-	0.03 mg/dL increase	[NR]	AP000894.3, AP000894.2, ADCYAP1	Obesity-related traits	high density lipoprotein cholesterol measurement	GCST001762	23251661	Comuzzie AG	18:905124
rs10969375-<b>G</b>	6 x 10-6	(HDL )	0.14	'-	0.02 mg/dL increase	[NR]	ME2P1, AL354676.1	Obesity-related traits	high density lipoprotein cholesterol measurement	GCST001762	23251661	Comuzzie AG	9:29783991
rs11712263-<b>A</b>	8 x 10-6	(HDL )	0.135	'-	0.03 mg/dL increase	[NR]	NCEH1	Obesity-related traits	high density lipoprotein cholesterol measurement	GCST001762	23251661	Comuzzie AG	3:172667903
rs9296335-<b>A</b>	8 x 10-6	(HDL )	0.033	'-	0.03 mg/dL increase	[NR]	LRFN2	Obesity-related traits	high density lipoprotein cholesterol measurement	GCST001762	23251661	Comuzzie AG	6:40472761
rs1800775-<b>A</b>	4 x 10-93		0.49	'-	3.09 mg/dL increase	'-	CETP, HERPUD1	HDL cholesterol	high density lipoprotein cholesterol measurement	GCST000331	20031564	Ridker PM	16:56961324
rs662799-<b>?</b>	3 x 10-26	(additive)	'-	'-	2.47 unit decrease	[2.02-2.92]	APOA5, AP006216.2	HDL cholesterol	high density lipoprotein cholesterol measurement	GCST005874	29212154	Lin E	11:116792991
rs34065661-<b>G</b>	9 x 10-10	(Yoruban)	0.093	'-	0.468 unit increase	'-	CETP	HDL cholesterol	high density lipoprotein cholesterol measurement	GCST006306	29404214	Andaleon A	16:56962023
rs1800775-<b>A</b>	7 x 10-8	(Filipino)	0.392	'-	0.195 unit increase	[0.12-0.27]	CETP, HERPUD1	HDL cholesterol	high density lipoprotein cholesterol measurement	GCST006306	29404214	Andaleon A	16:56961324
rs138777-<b>G</b>	2 x 10-6	(Filipino)	0.591	'-	0.175 unit increase	[0.10-0.25]	TOM1	HDL cholesterol	high density lipoprotein cholesterol measurement	GCST006306	29404214	Andaleon A	22:35315105
rs1532085-<b>A</b>	8 x 10-6	(Filipino)	0.403	'-	1.634 unit decrease	[1.56-1.70]	ALDH1A2	HDL cholesterol	high density lipoprotein cholesterol measurement	GCST006306	29404214	Andaleon A	15:58391167
rs183130-<b>?</b>	1 x 10-6	(Yoruban)	NR	'-	'-	'-	HERPUD1, CETP	HDL cholesterol	high density lipoprotein cholesterol measurement	GCST006470	29404214	Andaleon A	16:56957451
rs924297-<b>?</b>	6 x 10-6		'-	'-	'-	'-	LINC02567, RNU6-161P	HDL cholesterol and triglyceride levels	triglyceride measurement, high density lipoprotein cholesterol measurement	GCST006682	30275891	Das S	1:76758093
rs4844913-<b>?</b>	5 x 10-6		'-	'-	'-	'-	UTP25, SYT14	HDL cholesterol and triglyceride levels	triglyceride measurement, high density lipoprotein cholesterol measurement	GCST006682	30275891	Das S	1:209894772
rs752273-<b>?</b>	1 x 10-6		'-	'-	'-	'-	SULT1C2, SULT1C2P2	HDL cholesterol and triglyceride levels	triglyceride measurement, high density lipoprotein cholesterol measurement	GCST006682	30275891	Das S	2:108314649
rs2353319-<b>?</b>	9 x 10-6		'-	'-	'-	'-	ICOS, AC009965.2	HDL cholesterol and triglyceride levels	triglyceride measurement, high density lipoprotein cholesterol measurement	GCST006682	30275891	Das S	2:204021661
rs6440833-<b>?</b>	5 x 10-6		'-	'-	'-	'-	HMGN2P13, P2RY1	HDL cholesterol and triglyceride levels	triglyceride measurement, high density lipoprotein cholesterol measurement	GCST006682	30275891	Das S	3:152928455
rs13113929-<b>?</b>	6 x 10-6		'-	'-	'-	'-	ANXA10	HDL cholesterol and triglyceride levels	triglyceride measurement, high density lipoprotein cholesterol measurement	GCST006682	30275891	Das S	4:168163217
rs6835612-<b>?</b>	3 x 10-6		'-	'-	'-	'-	AC079768.1, PTGES3P3	HDL cholesterol and triglyceride levels	triglyceride measurement, high density lipoprotein cholesterol measurement	GCST006682	30275891	Das S	4:169798064
rs6558172-<b>?</b>	1 x 10-6		'-	'-	'-	'-	BIN3	HDL cholesterol and triglyceride levels	triglyceride measurement, high density lipoprotein cholesterol measurement	GCST006682	30275891	Das S	8:22634539
rs395297-<b>?</b>	7 x 10-6		'-	'-	'-	'-	AC104042.1, AC061997.1	HDL cholesterol and triglyceride levels	triglyceride measurement, high density lipoprotein cholesterol measurement	GCST006682	30275891	Das S	11:37115719
rs7929919-<b>?</b>	9 x 10-6		'-	'-	'-	'-	TENM4	HDL cholesterol and triglyceride levels	triglyceride measurement, high density lipoprotein cholesterol measurement	GCST006682	30275891	Das S	11:79140435
rs1255523-<b>?</b>	6 x 10-6		'-	'-	'-	'-	AP000820.2	HDL cholesterol and triglyceride levels	triglyceride measurement, high density lipoprotein cholesterol measurement	GCST006682	30275891	Das S	11:95646343
rs1793368-<b>?</b>	2 x 10-6		'-	'-	'-	'-	AP001836.1, LINC02553	HDL cholesterol and triglyceride levels	triglyceride measurement, high density lipoprotein cholesterol measurement	GCST006682	30275891	Das S	11:97144874
rs2880301-<b>?</b>	1 x 10-9		'-	'-	'-	'-	TPTE2	HDL cholesterol and triglyceride levels	triglyceride measurement, high density lipoprotein cholesterol measurement	GCST006682	30275891	Das S	13:19526394
rs2770297-<b>?</b>	3 x 10-6		'-	'-	'-	'-	HTR2A	HDL cholesterol and triglyceride levels	triglyceride measurement, high density lipoprotein cholesterol measurement	GCST006682	30275891	Das S	13:46872530
rs2896268-<b>?</b>	2 x 10-6		'-	'-	'-	'-	AL132708.1, SERPINA1	HDL cholesterol and triglyceride levels	triglyceride measurement, high density lipoprotein cholesterol measurement	GCST006682	30275891	Das S	14:94399371
rs4805303-<b>?</b>	8 x 10-6		'-	'-	'-	'-	LINC00906	HDL cholesterol and triglyceride levels	triglyceride measurement, high density lipoprotein cholesterol measurement	GCST006682	30275891	Das S	19:28923724
rs7115583-<b>T</b>	4 x 10-8		0.1506	'-	1.3223 unit increase	[0.85-1.79]	SIK3	HDL cholesterol	high density lipoprotein cholesterol measurement	GCST008141	31170924	Kong S	11:116913660
rs11216315-<b>G</b>	7 x 10-6		0.132533	'-	1.1667 unit increase	[0.66-1.68]	AP000892.4, PCSK7	HDL cholesterol	high density lipoprotein cholesterol measurement	GCST008141	31170924	Kong S	11:117209924
rs4883839-<b>T</b>	8 x 10-6		0.281533	'-	0.8519 unit increase	[0.48-1.23]	LINC00383, SNRPFP3	HDL cholesterol	high density lipoprotein cholesterol measurement	GCST008141	31170924	Kong S	13:69146562
rs6497373-<b>A</b>	8 x 10-6		0.1571	'-	1.0449 unit decrease	[0.59-1.5]	TMC5	HDL cholesterol	high density lipoprotein cholesterol measurement	GCST008141	31170924	Kong S	16:19449520
rs11082766-<b>T</b>	7 x 10-7		0.2661	'-	0.9637 unit increase	[0.58-1.34]	SMUG1P1, LIPG	HDL cholesterol	high density lipoprotein cholesterol measurement	GCST008141	31170924	Kong S	18:49606094
rs6508974-<b>C</b>	1 x 10-6		0.367967	'-	0.8663 unit increase	[0.52-1.21]	AXL	HDL cholesterol	high density lipoprotein cholesterol measurement	GCST008141	31170924	Kong S	19:41227240
rs6046295-<b>A</b>	4 x 10-6		0.050215	'-	1.5842 unit increase	[0.91-2.26]	SLC24A3, AL121761.1	HDL cholesterol	high density lipoprotein cholesterol measurement	GCST008141	31170924	Kong S	20:19746394
rs6573662-<b>?</b>	3 x 10-20	(conditional)	NR	'-	0.188 unit increase	[0.15-0.23]	AL359232.1	High density lipoprotein cholesterol levels	high density lipoprotein cholesterol measurement	GCST008592	31393916	Andaleon A	14:66302691
rs1457436-<b>?</b>	2 x 10-67	(conditional)	NR	'-	0.506 unit decrease	[0.45-0.56]	AL359232.1	High density lipoprotein cholesterol levels	high density lipoprotein cholesterol measurement	GCST008592	31393916	Andaleon A	14:66378025
rs6573723-<b>?</b>	2 x 10-34	(conditional)	NR	'-	0.303 unit increase	[0.25-0.35]	GPHN	High density lipoprotein cholesterol levels	high density lipoprotein cholesterol measurement	GCST008592	31393916	Andaleon A	14:66769004
rs2070895-<b>?</b>	8 x 10-10		NR	'-	0.061 unit increase	[0.041-0.081]	LIPC, ALDH1A2	High density lipoprotein cholesterol levels	high density lipoprotein cholesterol measurement	GCST008592	31393916	Andaleon A	15:58431740
rs247616-<b>?</b>	1 x 10-41		NR	'-	0.139 unit increase	[0.12-0.16]	HERPUD1, CETP	High density lipoprotein cholesterol levels	high density lipoprotein cholesterol measurement	GCST008592	31393916	Andaleon A	16:56955678
rs17766692-<b>?</b>	8 x 10-9		NR	'-	0.071 unit decrease	[0.047-0.095]	DOCK6	High density lipoprotein cholesterol levels	high density lipoprotein cholesterol measurement	GCST008592	31393916	Andaleon A	19:11231923
rs147122512-<b>?</b>	2 x 10-8	(conditional)	NR	'-	0.052 unit decrease	[0.034-0.07]	SGSM3, AL022238.4	High density lipoprotein cholesterol levels	high density lipoprotein cholesterol measurement	GCST008592	31393916	Andaleon A	22:40394561
rs247617-<b>?</b>	1 x 10-8		NR	'-	0.315 unit increase	[0.21-0.42]	HERPUD1, CETP	High density lipoprotein cholesterol levels	high density lipoprotein cholesterol measurement	GCST007301	30263045	Blackburn NB	16:56956804
rs247617-<b>?</b>	2 x 10-9		NR	'-	0.332 unit increase	[0.22-0.44]	HERPUD1, CETP	Response to fenofibrate (HDL cholesterol levels)	high density lipoprotein cholesterol measurement, response to fenofibrate	GCST007300	30263045	Blackburn NB	16:56956804
rs90513-<b>?</b>	1 x 10-6		'-	'-	'-	'-	'-	HDL cholesterol	high density lipoprotein cholesterol measurement	GCST006663	30263053	Deng X	Mapping not available
rs708010-<b>?</b>	5 x 10-6		'-	'-	'-	'-	MTCH1, FGD2	HDL cholesterol	high density lipoprotein cholesterol measurement	GCST006663	30263053	Deng X	6:36995596
rs12533593-<b>?</b>	2 x 10-6		'-	'-	'-	'-	CNTNAP2	HDL cholesterol	high density lipoprotein cholesterol measurement	GCST006663	30263053	Deng X	7:148123941
rs17464499-<b>?</b>	4 x 10-6		'-	'-	'-	'-	AL133456.1, AL050402.1	HDL cholesterol	high density lipoprotein cholesterol measurement	GCST006663	30263053	Deng X	22:27495754
rs90513-<b>?</b>	7 x 10-6	(mvLMM)	NR	'-	'-	'-	'-	HDL cholesterol and triglyceride levels (pleiotropy)	triglyceride measurement, high density lipoprotein cholesterol measurement	GCST006669	30263053	Deng X	Mapping not available
rs11940232-<b>?</b>	1 x 10-6		NR	'-	'-	'-	AC131956.1	HDL cholesterol and triglyceride levels (pleiotropy)	triglyceride measurement, high density lipoprotein cholesterol measurement	GCST006669	30263053	Deng X	4:137812732
rs17058802-<b>?</b>	2 x 10-6		NR	'-	'-	'-	GALNTL6	HDL cholesterol and triglyceride levels (pleiotropy)	triglyceride measurement, high density lipoprotein cholesterol measurement	GCST006669	30263053	Deng X	4:172722489
rs708010-<b>?</b>	1 x 10-6		NR	'-	'-	'-	MTCH1, FGD2	HDL cholesterol and triglyceride levels (pleiotropy)	triglyceride measurement, high density lipoprotein cholesterol measurement	GCST006669	30263053	Deng X	6:36995596
rs17619780-<b>?</b>	5 x 10-6		NR	'-	'-	'-	LRFN2	HDL cholesterol and triglyceride levels (pleiotropy)	triglyceride measurement, high density lipoprotein cholesterol measurement	GCST006669	30263053	Deng X	6:40396586
rs12533593-<b>?</b>	8 x 10-6	(SSU)	NR	'-	'-	'-	CNTNAP2	HDL cholesterol and triglyceride levels (pleiotropy)	triglyceride measurement, high density lipoprotein cholesterol measurement	GCST006669	30263053	Deng X	7:148123941
rs7300117-<b>?</b>	4 x 10-6	(mvLMM)	NR	'-	'-	'-	LINC01257	HDL cholesterol and triglyceride levels (pleiotropy)	triglyceride measurement, high density lipoprotein cholesterol measurement	GCST006669	30263053	Deng X	12:131216077
rs2880301-<b>?</b>	2 x 10-13	(USAT)	NR	'-	'-	'-	TPTE2	HDL cholesterol and triglyceride levels (pleiotropy)	triglyceride measurement, high density lipoprotein cholesterol measurement	GCST006669	30263053	Deng X	13:19526394
rs17482753-<b>T</b>	3 x 10-18	(HDL)	0.1241	'-	0.04232 unit increase	NR	LPL, AC100802.1	Cholesterol	high density lipoprotein cholesterol measurement	GCST010060	31902109	Li D	8:19975135
rs16940212-<b>T</b>	2 x 10-18	(HDL)	0.3414	'-	0.02988 unit increase	NR	ALDH1A2	Cholesterol	high density lipoprotein cholesterol measurement	GCST010060	31902109	Li D	15:58401821
rs78343493-<b>A</b>	5 x 10-26		0.119101	'-	0.014803 unit increase	[0.012-0.018]	COBLL1, GRB14	High density lipoprotein cholesterol levels	high density lipoprotein cholesterol measurement	GCST010658	31928498	Lind L	2:164646401
rs2564942-<b>C</b>	1 x 10-8		0.405829	'-	0.00530751 unit increase	[0.0035-0.0071]	RFT1	High density lipoprotein cholesterol levels	high density lipoprotein cholesterol measurement	GCST010658	31928498	Lind L	3:53105490
rs30351-<b>G</b>	2 x 10-17		0.255204	'-	0.00890599 unit increase	[0.0069-0.011]	RPL26P19, AC008391.1	High density lipoprotein cholesterol levels	high density lipoprotein cholesterol measurement	GCST010658	31928498	Lind L	5:56498805
rs72801474-<b>A</b>	1 x 10-6		0.0930294	'-	0.00758832 unit increase	[0.0045-0.0107]	HSPA4, AC113410.3	High density lipoprotein cholesterol levels	high density lipoprotein cholesterol measurement	GCST010658	31928498	Lind L	5:133108436
rs9505097-<b>T</b>	3 x 10-9		0.200192	'-	0.00677458 unit increase	[0.0045-0.009]	RREB1, AL139095.5	High density lipoprotein cholesterol levels	high density lipoprotein cholesterol measurement	GCST010658	31928498	Lind L	6:7255417
rs9689096-<b>C</b>	5 x 10-15		0.0636817	'-	0.014666 unit decrease	[0.011-0.018]	HMGA1, CYCSP55	High density lipoprotein cholesterol levels	high density lipoprotein cholesterol measurement	GCST010658	31928498	Lind L	6:34221115
rs6458349-<b>G</b>	2 x 10-15		0.276928	'-	0.00804642 unit increase	[0.0061-0.01]	AL157371.2, VEGFA	High density lipoprotein cholesterol levels	high density lipoprotein cholesterol measurement	GCST010658	31928498	Lind L	6:43792052
rs7916868-<b>A</b>	2 x 10-9		0.49679	'-	0.00546177 unit decrease	[0.0037-0.0072]	JMJD1C	High density lipoprotein cholesterol levels	high density lipoprotein cholesterol measurement	GCST010658	31928498	Lind L	10:63229171
rs703965-<b>T</b>	6 x 10-9		0.453038	'-	0.0052878 unit decrease	[0.0035-0.0071]	ZMIZ1	High density lipoprotein cholesterol levels	high density lipoprotein cholesterol measurement	GCST010658	31928498	Lind L	10:79195310
rs642803-<b>T</b>	5 x 10-11		0.464474	'-	0.00597245 unit increase	[0.0042-0.0078]	OVOL1	High density lipoprotein cholesterol levels	high density lipoprotein cholesterol measurement	GCST010658	31928498	Lind L	11:65793149
rs773114-<b>T</b>	5 x 10-7		0.423641	'-	0.00461363 unit increase	[0.0028-0.0064]	RAB5B	High density lipoprotein cholesterol levels	high density lipoprotein cholesterol measurement	GCST010658	31928498	Lind L	12:55985276
rs3837681-<b>C</b>	4 x 10-8		0.434566	'-	0.00505525 unit increase	[0.0032-0.0069]	LTK	High density lipoprotein cholesterol levels	high density lipoprotein cholesterol measurement	GCST010658	31928498	Lind L	15:41508455
rs60683614-<b>T</b>	3 x 10-8		0.066665	'-	0.0100877 unit increase	[0.0065-0.0137]	TAOK2	High density lipoprotein cholesterol levels	high density lipoprotein cholesterol measurement	GCST010658	31928498	Lind L	16:29988672
rs113949240-<b>A</b>	1 x 10-6		0.274594	'-	0.00502376 unit decrease	[0.003-0.007]	TMEM241, CABLES1	High density lipoprotein cholesterol levels	high density lipoprotein cholesterol measurement	GCST010658	31928498	Lind L	18:23246187
rs12481280-<b>C</b>	3 x 10-6		0.3625	'-	0.00444139 unit increase	[0.0026-0.0063]	LINC01524	High density lipoprotein cholesterol levels	high density lipoprotein cholesterol measurement	GCST010658	31928498	Lind L	20:52297692
rs7575523-<b>T</b>	1 x 10-6		0.397499	'-	0.00447821 unit decrease	[0.0027-0.0063]	AC007092.1	High density lipoprotein cholesterol levels	high density lipoprotein cholesterol measurement	GCST010658	31928498	Lind L	2:59107969
rs72979712-<b>T</b>	3 x 10-8		0.0495993	'-	0.0117773 unit increase	[0.0076-0.0159]	AC062015.1, AC068138.1	High density lipoprotein cholesterol levels	high density lipoprotein cholesterol measurement	GCST010658	31928498	Lind L	2:226154700
rs34894639-<b>T</b>	1 x 10-14		0.230873	'-	0.00838567 unit increase	[0.0063-0.0105]	PPP2R3A	High density lipoprotein cholesterol levels	high density lipoprotein cholesterol measurement	GCST010658	31928498	Lind L	3:136079816
rs3733349-<b>T</b>	7 x 10-13		0.465298	'-	0.00653048 unit increase	[0.0048-0.0083]	DGKQ	High density lipoprotein cholesterol levels	high density lipoprotein cholesterol measurement	GCST010658	31928498	Lind L	4:960523
rs2237025-<b>T</b>	5 x 10-7		0.44301	'-	0.00461859 unit decrease	[0.0028-0.0064]	KIT	High density lipoprotein cholesterol levels	high density lipoprotein cholesterol measurement	GCST010658	31928498	Lind L	4:54675713
rs6062498-<b>C</b>	3 x 10-6		0.335334	'-	0.00449944 unit increase	[0.0026-0.0064]	ARFRP1, ZGPAT	High density lipoprotein cholesterol levels	high density lipoprotein cholesterol measurement	GCST010658	31928498	Lind L	20:63707707
rs5844832-<b>CCTT</b>	7 x 10-8		0.435398	'-	0.00519092 unit increase	[0.0033-0.0071]	C22orf31	High density lipoprotein cholesterol levels	high density lipoprotein cholesterol measurement	GCST010658	31928498	Lind L	22:29059700
rs17482753-<b>T</b>	2 x 10-41		0.1065	'-	4.9720945 unit increase	[4.25-5.7]	LPL, AC100802.1	High density lipoprotein cholesterol levels	high density lipoprotein cholesterol measurement	GCST005776	29615537	Kulminski AM	8:19975135
rs17410962-<b>A</b>	8 x 10-32		0.1366	'-	3.9662154 unit increase	[3.3-4.63]	LPL, AC100802.1	High density lipoprotein cholesterol levels	high density lipoprotein cholesterol measurement	GCST005776	29615537	Kulminski AM	8:19990569
rs17489268-<b>A</b>	2 x 10-44		0.2874	'-	3.514711 unit increase	[3.02-4.01]	LPL, AC100802.1	High density lipoprotein cholesterol levels	high density lipoprotein cholesterol measurement	GCST005776	29615537	Kulminski AM	8:19994534
rs3905000-<b>A</b>	3 x 10-8		0.1354	'-	1.6761924 unit decrease	[1.08-2.27]	ABCA1	High density lipoprotein cholesterol levels	high density lipoprotein cholesterol measurement	GCST005776	29615537	Kulminski AM	9:104894789
rs174547-<b>C</b>	7 x 10-15		0.3261	'-	1.8519754 unit decrease	[1.39-2.32]	FADS1, FADS2	High density lipoprotein cholesterol levels	high density lipoprotein cholesterol measurement	GCST005776	29615537	Kulminski AM	11:61803311
rs261332-<b>T</b>	9 x 10-21		0.1955	'-	2.5879784 unit increase	[2.05-3.13]	ALDH1A2, LIPC, LIPC-AS1	High density lipoprotein cholesterol levels	high density lipoprotein cholesterol measurement	GCST005776	29615537	Kulminski AM	15:58435126
rs261336-<b>C</b>	4 x 10-14		0.1795	'-	2.2511744 unit increase	[1.67-2.83]	ALDH1A2, LIPC, LIPC-AS1	High density lipoprotein cholesterol levels	high density lipoprotein cholesterol measurement	GCST005776	29615537	Kulminski AM	15:58450219
rs4660293-<b>C</b>	1 x 10-6		0.235	'-	1.194 unit decrease	'-	PABPC4	High density lipoprotein cholesterol levels	high density lipoprotein cholesterol measurement	GCST005776	29615537	Kulminski AM	1:39562508
rs7015766-<b>C</b>	1 x 10-7		0.07	'-	0.3 unit decrease	[0.22-0.49]	AC100802.1	High density lipoprotein cholesterol levels	high density lipoprotein cholesterol measurement	GCST008237	31201950	Lutz MW	8:20081538
rs183130-<b>C</b>	1 x 10-6		0.32	'-	0.42 unit decrease	[0.33-0.57]	HERPUD1, CETP	High density lipoprotein cholesterol levels	high density lipoprotein cholesterol measurement	GCST008237	31201950	Lutz MW	16:56957451
rs11652616-<b>T</b>	6 x 10-7		0.37	'-	1.56 unit decrease	[0.95-2.18]	TOB1-AS1	High density lipoprotein cholesterol levels	high density lipoprotein cholesterol measurement	GCST008237	31201950	Lutz MW	17:50901007
rs143876112-<b>C</b>	4 x 10-7		0.34	'-	0.51 unit decrease	[0.37-0.83]	RBM39	High density lipoprotein cholesterol levels	high density lipoprotein cholesterol measurement	GCST008237	31201950	Lutz MW	20:35712465
rs2711015-<b>?</b>	3 x 10-6		'-	'-	'-	'-	OSBPL3, CYCS	High density lipoprotein cholesterol levels	high density lipoprotein cholesterol measurement	GCST007202	30498476	Liu H	7:25075697
rs241178-<b>?</b>	3 x 10-6		'-	'-	'-	'-	INTS9	High density lipoprotein cholesterol levels	high density lipoprotein cholesterol measurement	GCST007202	30498476	Liu H	8:28768901
rs138464032-<b>?</b>	9 x 10-6		'-	'-	'-	'-	AL360013.2, LINC02817	High density lipoprotein cholesterol levels	high density lipoprotein cholesterol measurement	GCST007202	30498476	Liu H	1:221455200
rs34942101-<b>?</b>	6 x 10-6		'-	'-	'-	'-	RN7SKP49, AC138393.2	High density lipoprotein cholesterol levels	high density lipoprotein cholesterol measurement	GCST007202	30498476	Liu H	1:224062352
rs77208998-<b>?</b>	6 x 10-6		'-	'-	'-	'-	LINC01237	High density lipoprotein cholesterol levels	high density lipoprotein cholesterol measurement	GCST007202	30498476	Liu H	2:242014956
rs17594493-<b>?</b>	4 x 10-6		'-	'-	'-	'-	CCDC149	High density lipoprotein cholesterol levels	high density lipoprotein cholesterol measurement	GCST007202	30498476	Liu H	4:24889339
rs4505076-<b>?</b>	2 x 10-6		'-	'-	'-	'-	JHY	High density lipoprotein cholesterol levels	high density lipoprotein cholesterol measurement	GCST007202	30498476	Liu H	11:122935320
rs56207115-<b>?</b>	3 x 10-6		'-	'-	'-	'-	KRT72	High density lipoprotein cholesterol levels	high density lipoprotein cholesterol measurement	GCST007202	30498476	Liu H	12:52601112
rs10053012-<b>?</b>	6 x 10-6		'-	'-	'-	'-	STK10	High density lipoprotein cholesterol levels	high density lipoprotein cholesterol measurement	GCST007202	30498476	Liu H	5:172095271
rs115980554-<b>?</b>	9 x 10-6		'-	'-	'-	'-	PACSIN1	High density lipoprotein cholesterol levels	high density lipoprotein cholesterol measurement	GCST007202	30498476	Liu H	6:34488855
rs77745521-<b>?</b>	3 x 10-6		'-	'-	'-	'-	RN7SL97P, ZNF521	High density lipoprotein cholesterol levels	high density lipoprotein cholesterol measurement	GCST007202	30498476	Liu H	18:25376522
rs11439544-<b>?</b>	2 x 10-6		'-	'-	'-	'-	SLC13A1	High density lipoprotein cholesterol levels	high density lipoprotein cholesterol measurement	GCST007202	30498476	Liu H	7:123170957
rs201510740-<b>?</b>	8 x 10-6		'-	'-	'-	'-	RLF	High density lipoprotein cholesterol levels	high density lipoprotein cholesterol measurement	GCST007202	30498476	Liu H	1:40221322
rs138440365-<b>?</b>	2 x 10-6		'-	'-	'-	'-	RIMS2	High density lipoprotein cholesterol levels	high density lipoprotein cholesterol measurement	GCST007202	30498476	Liu H	8:104230894
rs34643831-<b>?</b>	1 x 10-6		'-	'-	'-	'-	CUBN	High density lipoprotein cholesterol levels	high density lipoprotein cholesterol measurement	GCST007202	30498476	Liu H	10:17009625
rs3740373-<b>?</b>	7 x 10-6		'-	'-	'-	'-	MYOF, CEP55	High density lipoprotein cholesterol levels	high density lipoprotein cholesterol measurement	GCST007202	30498476	Liu H	10:93496443
rs28402213-<b>?</b>	8 x 10-7		'-	'-	'-	'-	ARHGEF38	High density lipoprotein cholesterol levels	high density lipoprotein cholesterol measurement	GCST007202	30498476	Liu H	4:105596292
rs79775842-<b>?</b>	3 x 10-7		'-	'-	'-	'-	TRIO	High density lipoprotein cholesterol levels	high density lipoprotein cholesterol measurement	GCST007202	30498476	Liu H	5:14317895
rs199929635-<b>?</b>	7 x 10-7		'-	'-	'-	'-	TBCA	High density lipoprotein cholesterol levels	high density lipoprotein cholesterol measurement	GCST007202	30498476	Liu H	5:77846964
rs143583196-<b>?</b>	3 x 10-6		'-	'-	'-	'-	AC007846.2	High density lipoprotein cholesterol levels	high density lipoprotein cholesterol measurement	GCST007202	30498476	Liu H	17:6050333
rs4466298-<b>A</b>	6 x 10-9		0.45	'-	0.7 unit decrease	[0.46-0.94]	RNMTL1P2, AC080080.1	High density lipoprotein cholesterol levels	high density lipoprotein cholesterol measurement	GCST90010361	31566214	Kulminski AM	7:17952391
rs174547-<b>C</b>	9 x 10-15		0.33	'-	0.99 unit decrease	[0.74-1.24]	FADS1, FADS2	High density lipoprotein cholesterol levels	high density lipoprotein cholesterol measurement	GCST90010361	31566214	Kulminski AM	11:61803311
rs651821-<b>C</b>	4 x 10-12		0.07	'-	1.64 unit decrease	[1.17-2.11]	APOA5	High density lipoprotein cholesterol levels	high density lipoprotein cholesterol measurement	GCST90010361	31566214	Kulminski AM	11:116791863
rs261332-<b>A</b>	3 x 10-25		0.2	'-	1.58 unit increase	[1.29-1.87]	ALDH1A2, LIPC, LIPC-AS1	High density lipoprotein cholesterol levels	high density lipoprotein cholesterol measurement	GCST90010361	31566214	Kulminski AM	15:58435126
rs10468274-<b>A</b>	6 x 10-9		0.17	'-	0.94 unit increase	[0.63-1.25]	NRN1L	High density lipoprotein cholesterol levels	high density lipoprotein cholesterol measurement	GCST90010361	31566214	Kulminski AM	16:67888439
rs4420638-<b>G</b>	8 x 10-8		0.16	'-	0.97 unit decrease	[0.62-1.32]	APOC1, APOC1P1	High density lipoprotein cholesterol levels	high density lipoprotein cholesterol measurement	GCST90010361	31566214	Kulminski AM	19:44919689
rs7679-<b>C</b>	7 x 10-12		0.19	'-	1.03 unit decrease	[0.74-1.32]	PCIF1	High density lipoprotein cholesterol levels	high density lipoprotein cholesterol measurement	GCST90010361	31566214	Kulminski AM	20:45947863
rs4846914-<b>G</b>	4 x 10-8		0.4	'-	0.7 unit decrease	[0.45-0.95]	GALNT2	High density lipoprotein cholesterol levels	high density lipoprotein cholesterol measurement	GCST90010361	31566214	Kulminski AM	1:230159944
rs6544366-<b>T</b>	1 x 10-7		0.23	'-	0.78 unit increase	[0.49-1.07]	AC115619.1, LINC02850	High density lipoprotein cholesterol levels	high density lipoprotein cholesterol measurement	GCST90010361	31566214	Kulminski AM	2:20981153
rs13230111-<b>G</b>	4 x 10-8		0.48	'-	0.67 unit increase	[0.43-0.91]	AC016831.5, KLF14	High density lipoprotein cholesterol levels	high density lipoprotein cholesterol measurement	GCST90010361	31566214	Kulminski AM	7:130752365
rs1461729-<b>A</b>	4 x 10-9		0.09	'-	1.19 unit decrease	[0.80-1.58]	AC022784.1	High density lipoprotein cholesterol levels	high density lipoprotein cholesterol measurement	GCST90010361	31566214	Kulminski AM	8:9329732
rs17482753-<b>T</b>	5 x 10-38		0.1	'-	2.59 unit increase	[2.20-2.98]	LPL, AC100802.1	High density lipoprotein cholesterol levels	high density lipoprotein cholesterol measurement	GCST90010361	31566214	Kulminski AM	8:19975135
rs17321515-<b>G</b>	3 x 10-6		0.47	'-	0.56 unit increase	[0.32-0.80]	AC091114.1	High density lipoprotein cholesterol levels	high density lipoprotein cholesterol measurement	GCST90010361	31566214	Kulminski AM	8:125474167
rs12686004-<b>A</b>	1 x 10-6		0.12	'-	0.88 unit decrease	[0.53-1.23]	ABCA1	High density lipoprotein cholesterol levels	high density lipoprotein cholesterol measurement	GCST90010361	31566214	Kulminski AM	9:104891145
rs1051006-<b>A</b>	8 x 10-7		0.17	'-	0.8 unit increase	[0.49-1.11]	MADD	High density lipoprotein cholesterol levels	high density lipoprotein cholesterol measurement	GCST90010361	31566214	Kulminski AM	11:47285034
rs9989419-<b>A</b>	2 x 10-39		0.39	'-	2.04 unit decrease	[1.73-2.35]	CETP, HERPUD1	High density lipoprotein cholesterol levels	high density lipoprotein cholesterol measurement	GCST90010361	31566214	Kulminski AM	16:56951227
rs289715-<b>A</b>	7 x 10-23		0.12	'-	1.92 unit increase	[1.53-2.31]	CETP	High density lipoprotein cholesterol levels	high density lipoprotein cholesterol measurement	GCST90010361	31566214	Kulminski AM	16:56974596
rs10438978-<b>T</b>	8 x 10-19		0.17	'-	1.41 unit decrease	[1.10-1.72]	SMUG1P1, LIPG	High density lipoprotein cholesterol levels	high density lipoprotein cholesterol measurement	GCST90010361	31566214	Kulminski AM	18:49631816
rs247616-<b>T</b>	9 x 10-13		0.326	'-	0.0071 unit increase	[0.0090-0.0130]	HERPUD1, CETP	Response to statins (HDL cholesterol change)	HDL cholesterol change measurement, response to statin	GCST003617	27587472	Postmus I	16:56955678
rs12916361-<b>?</b>	5 x 10-6		NR	'-	0.0139 unit increase	[0.13-0.15]	AC027808.1, CEMIP	Response to statins (HDL cholesterol change)	HDL cholesterol change measurement, response to statin	GCST003617	27587472	Postmus I	15:80945704
rs3738441-<b>?</b>	9 x 10-7	(AA)	NR	'-	0.039 unit increase	'-	TGFBR3	HDL cholesterol change in response to fenofibrate in statin-treated type 2 diabetes	HDL cholesterol change measurement, response to simvastatin, type II diabetes mellitus, response to fenofibrate	GCST004763	28736931	Rotroff DM	1:91758510
rs2028196-<b>?</b>	9 x 10-7		NR	'-	0.013 unit decrease	'-	POMC, LINC01381	HDL cholesterol change in response to fenofibrate in statin-treated type 2 diabetes	HDL cholesterol change measurement, response to simvastatin, type II diabetes mellitus, response to fenofibrate	GCST004763	28736931	Rotroff DM	2:25175973
rs1597595-<b>?</b>	7 x 10-7	(AA)	NR	'-	0.025 unit increase	'-	AC018678.1, RNU6-692P	HDL cholesterol change in response to fenofibrate in statin-treated type 2 diabetes	HDL cholesterol change measurement, response to simvastatin, type II diabetes mellitus, response to fenofibrate	GCST004763	28736931	Rotroff DM	2:147192553
rs7709909-<b>?</b>	1 x 10-8	(AA)	NR	'-	0.045 unit decrease	'-	MSH3	HDL cholesterol change in response to fenofibrate in statin-treated type 2 diabetes	HDL cholesterol change measurement, response to simvastatin, type II diabetes mellitus, response to fenofibrate	GCST004763	28736931	Rotroff DM	5:80705351
rs7214842-<b>?</b>	1 x 10-6	(AA)	NR	'-	0.024 unit increase	'-	STX8	HDL cholesterol change in response to fenofibrate in statin-treated type 2 diabetes	HDL cholesterol change measurement, response to simvastatin, type II diabetes mellitus, response to fenofibrate	GCST004763	28736931	Rotroff DM	17:9445693
rs71313049-<b>?</b>	7 x 10-7	(AA)	NR	'-	0.043 unit decrease	'-	CELSR1	HDL cholesterol change in response to fenofibrate in statin-treated type 2 diabetes	HDL cholesterol change measurement, response to simvastatin, type II diabetes mellitus, response to fenofibrate	GCST004763	28736931	Rotroff DM	22:46458337
rs7499892-<b>A</b>	9 x 10-6	(HDL cholesterol)	0.16	'-	0.24 mmol/L decrease	[0.14-0.34]	CETP	Biochemical measures	high density lipoprotein cholesterol measurement	GCST000328	19260141	Zemunik T	16:56972678
rs871392-<b>A</b>	3 x 10-6	(HDL cholesterol)	0.15	'-	0.26 mmol/L decrease	[0.15-0.37]	AC090630.1, LINC02400	Biochemical measures	high density lipoprotein cholesterol measurement	GCST000328	19260141	Zemunik T	12:41778180
rs4599440-<b>A</b>	2 x 10-6	(HDL cholesterol)	0.23	'-	0.2 mmol/L increase	[0.12-0.28]	LINC02271, MIR548AG1	Biochemical measures	high density lipoprotein cholesterol measurement	GCST000328	19260141	Zemunik T	4:61100555
rs3764261-<b>A</b>	3 x 10-12		0.2	'-	6.2 mg/dl increase	'-	CETP, HERPUD1	HDL cholesterol	high density lipoprotein cholesterol measurement	GCST000377	19359809	Hiura Y	16:56959412
rs3764261-<b>A</b>	7 x 10-29		0.28	'-	0.09 mmol/l increase	[0.08-0.11]	CETP, HERPUD1	HDL cholesterol	high density lipoprotein cholesterol measurement	GCST000284	19060910	Sabatti C	16:56959412
rs7120118-<b>G</b>	4 x 10-8		0.42	'-	0.04 mmol/l increase	[0.03-0.05]	NR1H3	HDL cholesterol	high density lipoprotein cholesterol measurement	GCST000284	19060910	Sabatti C	11:47264739
rs255049-<b>G</b>	3 x 10-8		0.22	'-	0.05 mmol/l increase	[0.03-0.07]	DPEP3	HDL cholesterol	high density lipoprotein cholesterol measurement	GCST000284	19060910	Sabatti C	16:67979568
rs9891572-<b>A</b>	2 x 10-7		0.16	'-	0.05 mmol/l increase	[0.048-0.051]	METTL16, RN7SL33P	HDL cholesterol	high density lipoprotein cholesterol measurement	GCST000284	19060910	Sabatti C	17:2525214
rs1532085-<b>A</b>	2 x 10-10		0.44	'-	0.05 mmol/l increase	[0.03-0.06]	ALDH1A2	HDL cholesterol	high density lipoprotein cholesterol measurement	GCST000284	19060910	Sabatti C	15:58391167
rs2083637-<b>?</b>	5 x 10-6	(HDL cholesterol)	NR	'-	'-	'-	LPL, AC100802.1	Waist circumference and related phenotypes	high density lipoprotein cholesterol measurement	GCST000184	18454146	Chambers JC	8:20007664
rs3764261-<b>?</b>	1 x 10-27	(HDL cholesterol)	NR	'-	'-	'-	CETP, HERPUD1	Waist circumference and related phenotypes	high density lipoprotein cholesterol measurement	GCST000184	18454146	Chambers JC	16:56959412
rs17482753-<b>T</b>	3 x 10-11		0.11	'-	2.02 mg/dl increase	[NR]	LPL, AC100802.1	HDL cholesterol	high density lipoprotein cholesterol measurement	GCST000240	20031538	Heid IM	8:19975135
rs7240405-<b>A</b>	5 x 10-10		0.15	'-	2.27 mg/dl decrease	[NR]	SMUG1P1, LIPG	HDL cholesterol	high density lipoprotein cholesterol measurement	GCST000240	20031538	Heid IM	18:49632720
rs9989419-<b>A</b>	9 x 10-27		0.38	'-	2.66 mg/dl decrease	[NR]	CETP, HERPUD1	HDL cholesterol	high density lipoprotein cholesterol measurement	GCST000240	20031538	Heid IM	16:56951227
rs1535-<b>G</b>	4 x 10-7	(HDL)	0.18	'-	0.03 mmol/l decrease	[0.02-0.04]	FADS2	Metabolic syndrome	high density lipoprotein cholesterol measurement, metabolic syndrome	GCST000753	20694148	Zabaneh D	11:61830500
rs174546-<b>A</b>	6 x 10-7	(HDL)	0.18	'-	0.03 mmol/l decrease	[0.02-0.04]	FADS2, FADS1	Metabolic syndrome	high density lipoprotein cholesterol measurement, metabolic syndrome	GCST000753	20694148	Zabaneh D	11:61802358
rs1085093-<b>?</b>	3 x 10-6	(HDL-cholesterol)	0.45	'-	'-	'-	AL359273.1, SAMD13	Metabolic syndrome	high density lipoprotein cholesterol measurement, metabolic syndrome	GCST000753	20694148	Zabaneh D	1:84295665
rs102275-<b>?</b>	6 x 10-7	(HDL)	0.2	'-	'-	'-	TMEM258	Metabolic syndrome	high density lipoprotein cholesterol measurement, metabolic syndrome	GCST000753	20694148	Zabaneh D	11:61790331
rs496300-<b>G</b>	4 x 10-7	(HDL)	0.16	'-	0.03 mmol/l increase	[0.02-0.05]	LINC01679	Metabolic syndrome	high density lipoprotein cholesterol measurement, metabolic syndrome	GCST000753	20694148	Zabaneh D	21:43359800
rs2292354-<b>?</b>	7 x 10-6	(HDL)	0.46	'-	'-	'-	TCHP, GIT2	Metabolic syndrome	high density lipoprotein cholesterol measurement, metabolic syndrome	GCST000753	20694148	Zabaneh D	12:109930396
rs2217332-<b>?</b>	3 x 10-6	(HDL)	0.19	'-	'-	'-	HERPUD1	Metabolic syndrome	high density lipoprotein cholesterol measurement, metabolic syndrome	GCST000753	20694148	Zabaneh D	16:56935236
rs3764261-<b>A</b>	1 x 10-48	(HDL)	0.36	'-	0.07 mmol/l increase	[0.06-0.08]	CETP, HERPUD1	Metabolic syndrome	high density lipoprotein cholesterol measurement, metabolic syndrome	GCST000753	20694148	Zabaneh D	16:56959412
rs2083637-<b>G</b>	2 x 10-10	(HDL)	0.24	'-	0.04 mmol/l increase	[0.02-0.05]	LPL, AC100802.1	Metabolic syndrome	high density lipoprotein cholesterol measurement, metabolic syndrome	GCST000753	20694148	Zabaneh D	8:20007664
rs17091905-<b>A</b>	6 x 10-12	(HDL)	0.124	'-	0.15 mmol/l increase	[0.11-0.19]	LPL, AC100802.1	Cardiovascular disease risk factors	high density lipoprotein cholesterol measurement	GCST001247	21943158	Middelberg RP	8:19992246
rs10468017-<b>T</b>	3 x 10-12	(HDL)	0.33	'-	0.104 mmol/l increase	[0.075-0.133]	ALDH1A2	Cardiovascular disease risk factors	high density lipoprotein cholesterol measurement	GCST001247	21943158	Middelberg RP	15:58386313
rs173539-<b>T</b>	3 x 10-65	(HDL)	0.32	'-	0.255 mmol/l increase	[0.23-0.28]	HERPUD1, CETP	Cardiovascular disease risk factors	high density lipoprotein cholesterol measurement	GCST001247	21943158	Middelberg RP	16:56954132
rs247616-<b>T</b>	1 x 10-23	(HDL-cholesterol)	NR	'-	2.99 unit increase	[2.42-3.56]	HERPUD1, CETP	Cardiovascular risk factors	high density lipoprotein cholesterol measurement	GCST004704	20838585	Smith EN	16:56955678
rs17100926-<b>A</b>	1 x 10-6	(TG/HDLC )	0.049	'-	0.03 mmol/L increase	[NR]	SIPA1L1	Obesity-related traits	triglyceride measurement, high density lipoprotein cholesterol measurement	GCST001762	23251661	Comuzzie AG	14:71727684
rs9296335-<b>A</b>	3 x 10-6	(TG/HDLC )	0.033	'-	0.03 mmol/L increase	[NR]	LRFN2	Obesity-related traits	triglyceride measurement, high density lipoprotein cholesterol measurement	GCST001762	23251661	Comuzzie AG	6:40472761
rs9296295-<b>A</b>	6 x 10-6	(TG/HDLC )	0.06	'-	0.03 mmol/L increase	[NR]	KIF6	Obesity-related traits	triglyceride measurement, high density lipoprotein cholesterol measurement	GCST001762	23251661	Comuzzie AG	6:39394078
rs16918253-<b>A</b>	8 x 10-6	(TG/HDLC )	0.036	'-	0.03 mmol/L increase	[NR]	MALRD1	Obesity-related traits	triglyceride measurement, high density lipoprotein cholesterol measurement	GCST001762	23251661	Comuzzie AG	10:19116602
rs7646507-<b>G</b>	8 x 10-6	(TG/HDLC )	0.084	'-	0.03 mmol/L increase	[NR]	ECT2	Obesity-related traits	triglyceride measurement, high density lipoprotein cholesterol measurement	GCST001762	23251661	Comuzzie AG	3:172758629
rs2160669-<b>G</b>	9 x 10-6	(TG/HDLC )	0.168	'-	0.03 mmol/L increase	[NR]	ZPR1	Obesity-related traits	triglyceride measurement, high density lipoprotein cholesterol measurement	GCST001762	23251661	Comuzzie AG	11:116776891
rs1077835-<b>A</b>	2 x 10-14		0.38	'-	0.17 unit decrease	[0.13-0.21]	ALDH1A2, LIPC	HDL cholesterol	high density lipoprotein cholesterol measurement	GCST001904	23505323	Weissglas-Volkov D	15:58431227
rs1532624-<b>A</b>	1 x 10-24		0.43	'-	0.23 unit increase	[0.19-0.27]	CETP	HDL cholesterol	high density lipoprotein cholesterol measurement	GCST001904	23505323	Weissglas-Volkov D	16:56971567
rs2126259-<b>A</b>	1 x 10-6		0.39	'-	0.11 unit decrease	[0.071-0.149]	AC022784.1	HDL cholesterol	high density lipoprotein cholesterol measurement	GCST001904	23505323	Weissglas-Volkov D	8:9327636
rs9282541-<b>A</b>	6 x 10-26		0.11	'-	0.37 unit decrease	[0.29-0.45]	ABCA1	HDL cholesterol	high density lipoprotein cholesterol measurement	GCST001904	23505323	Weissglas-Volkov D	9:104858554
rs2278426-<b>?</b>	3 x 10-9		0.3	'-	0.14 unit decrease	[0.1-0.18]	ANGPTL8, DOCK6	HDL cholesterol	high density lipoprotein cholesterol measurement	GCST001904	23505323	Weissglas-Volkov D	19:11239812
SNP11-116799496-<b>C</b>	1 x 10-12	(AA)	0.0016	'-	0.409 unit increase	[NR]	'-	HDL cholesterol	high density lipoprotein cholesterol measurement	GCST002043	23726366	Coram MA	Mapping not available
rs2366858-<b>C</b>	6 x 10-10	(AA)	0.173	'-	0.0325 unit increase	[NR]	SEMA3C, CD36	HDL cholesterol	high density lipoprotein cholesterol measurement	GCST002043	23726366	Coram MA	7:80711306
rs1461729-<b>T</b>	7 x 10-9	(AA)	0.116	'-	0.0355 unit decrease	[NR]	AC022784.1	HDL cholesterol	high density lipoprotein cholesterol measurement	GCST002043	23726366	Coram MA	8:9329732
rs326-<b>T</b>	1 x 10-8	(AA)	0.469	'-	0.0221 unit increase	[NR]	LPL	HDL cholesterol	high density lipoprotein cholesterol measurement	GCST002043	23726366	Coram MA	8:19961928
rs247617-<b>A</b>	1 x 10-44	(AA)	0.262	'-	0.0619 unit increase	[NR]	HERPUD1, CETP	HDL cholesterol	high density lipoprotein cholesterol measurement	GCST002043	23726366	Coram MA	16:56956804
rs12979813-<b>T</b>	2 x 10-9	(AA)	0.495	'-	0.0235 unit decrease	[NR]	DOCK6	HDL cholesterol	high density lipoprotein cholesterol measurement	GCST002043	23726366	Coram MA	19:11232027
rs13046373-<b>C</b>	4 x 10-6	(AA)	0.391	'-	0.0226 unit decrease	[NR]	KRTAP21-3, KRTAP20-3	HDL cholesterol	high density lipoprotein cholesterol measurement	GCST002043	23726366	Coram MA	21:30688172
rs964184-<b>G</b>	3 x 10-12	(Hispanic)	0.248	'-	0.0459 unit decrease	[NR]	ZPR1	HDL cholesterol	high density lipoprotein cholesterol measurement	GCST002043	23726366	Coram MA	11:116778201
rs247617-<b>C</b>	3 x 10-16	(Hispanic)	0.298	'-	0.0509 unit increase	[NR]	HERPUD1, CETP	HDL cholesterol	high density lipoprotein cholesterol measurement	GCST002043	23726366	Coram MA	16:56956804
rs1800775-<b>A</b>	3 x 10-9	(HDL-C)	0.4	'-	0.04 unit increase	[0.020-0.060]	CETP, HERPUD1	Lipid traits	high density lipoprotein cholesterol measurement	GCST002174	24023260	Wu Y	16:56961324
rs588136-<b>?</b>	2 x 10-12	(HDL-C)	0.69	'-	0.05 unit decrease	[0.030-0.070]	ALDH1A2, LIPC-AS1, LIPC	Lipid traits	high density lipoprotein cholesterol measurement	GCST002174	24023260	Wu Y	15:58438299
rs9989419-<b>A</b>	5 x 10-11	(HDL-C)	0.42	'-	6.57 unit decrease	'-	CETP, HERPUD1	Lipid traits	high density lipoprotein cholesterol measurement	GCST002173	24023261	Keller M	16:56951227
rs7849420-<b>A</b>	1 x 10-6	(HDL-C)	0.36	'-	4.88 unit increase	'-	MIR31HG	Lipid traits	high density lipoprotein cholesterol measurement	GCST002173	24023261	Keller M	9:21499625
rs8135828-<b>A</b>	2 x 10-7	(HDL-C)	0.15	'-	0.11 unit decrease	[0.034-0.186]	AC005529.1, THOC5	Lipid traits	high density lipoprotein cholesterol measurement	GCST002173	24023261	Keller M	22:29533250
rs3104435-<b>G</b>	3 x 10-9		NR	1.38	'-	[1.15–1.66]	MATN1, AL161638.1	Low high density lipoprotein cholesterol levels	high density lipoprotein cholesterol measurement	GCST003391	26879886	Wakil SM	1:30572662
rs1147169-<b>T</b>	5 x 10-9		NR	1.36986	'-	[1.1-1.69]	PLCL1	Low high density lipoprotein cholesterol levels	high density lipoprotein cholesterol measurement	GCST003391	26879886	Wakil SM	2:198036671
rs359027-<b>G</b>	2 x 10-10		NR	1.3	'-	[1.10–1.54]	LMCD1-AS1	Low high density lipoprotein cholesterol levels	high density lipoprotein cholesterol measurement	GCST003391	26879886	Wakil SM	3:8403337
rs476155-<b>C</b>	7 x 10-6		NR	1.06383	'-	[0.88-1.28]	GLIS3	Low high density lipoprotein cholesterol levels	high density lipoprotein cholesterol measurement	GCST003391	26879886	Wakil SM	9:3940759
rs7024300-<b>T</b>	1 x 10-8		NR	1.44928	'-	[1.11-1.92]	ABCA1	Low high density lipoprotein cholesterol levels	high density lipoprotein cholesterol measurement	GCST003391	26879886	Wakil SM	9:104827286
rs10836699-<b>C</b>	4 x 10-9		NR	1.53846	'-	[1.19-2.38]	AC104042.1, AC061997.1	Low high density lipoprotein cholesterol levels	high density lipoprotein cholesterol measurement	GCST003391	26879886	Wakil SM	11:37162788
rs11603691-<b>A</b>	4 x 10-10		NR	1.78571	'-	[1.33-2.38]	P2RX3	Low high density lipoprotein cholesterol levels	high density lipoprotein cholesterol measurement	GCST003391	26879886	Wakil SM	11:57340143
rs750134-<b>T</b>	3 x 10-7		NR	1.5873	'-	[1.08-2.33]	CORO1C	Low high density lipoprotein cholesterol levels	high density lipoprotein cholesterol measurement	GCST003391	26879886	Wakil SM	12:108667330
rs1559997-<b>A</b>	8 x 10-6		NR	1.17	'-	[0.90–1.52]	SDS	Low high density lipoprotein cholesterol levels	high density lipoprotein cholesterol measurement	GCST003391	26879886	Wakil SM	12:113409737
rs1670273-<b>C</b>	8 x 10-6		NR	1.08	'-	[0.91–1.28]	AC036108.1	Low high density lipoprotein cholesterol levels	high density lipoprotein cholesterol measurement	GCST003391	26879886	Wakil SM	15:99073491
rs1800775-<b>A</b>	8 x 10-18		NR	1.51	'-	[1.29–1.77]	CETP, HERPUD1	Low high density lipoprotein cholesterol levels	high density lipoprotein cholesterol measurement	GCST003391	26879886	Wakil SM	16:56961324
rs328-<b>G</b>	6 x 10-7	(Japanese)	NR	'-	0.24 unit increase	[0.15-0.33]	LPL	HDL cholesterol levels	high density lipoprotein cholesterol measurement	GCST003363	26763881	Kurano M	8:19962213
rs3764261-<b>A</b>	1 x 10-16	(Japanese)	NR	'-	0.32 unit increase	[0.25-0.39]	CETP, HERPUD1	HDL cholesterol levels	high density lipoprotein cholesterol measurement	GCST003363	26763881	Kurano M	16:56959412
chr1:230308906-<b>?</b>	7 x 10-8		NR	'-	0.0875 unit decrease	'-	'-	Total cholesterol levels in HDL	high density lipoprotein cholesterol measurement	GCST005446	29084231	Davis JP	Mapping not available
chr2:21193946-<b>?</b>	8 x 10-6		NR	'-	0.0798 unit increase	'-	'-	Total cholesterol levels in HDL	high density lipoprotein cholesterol measurement	GCST005446	29084231	Davis JP	Mapping not available
rs146524044-<b>?</b>	2 x 10-6		NR	'-	0.589 unit increase	'-	MYO5B	Total cholesterol levels in HDL	high density lipoprotein cholesterol measurement	GCST005446	29084231	Davis JP	18:50057046
rs541889526-<b>?</b>	2 x 10-6		NR	'-	0.587 unit increase	'-	MYO5B	Total cholesterol levels in HDL	high density lipoprotein cholesterol measurement	GCST005446	29084231	Davis JP	18:50159516
rs116843064-<b>?</b>	9 x 10-6		NR	'-	0.232 unit increase	'-	ANGPTL4	Total cholesterol levels in HDL	high density lipoprotein cholesterol measurement	GCST005446	29084231	Davis JP	19:8364439
chr19:45392254-<b>?</b>	6 x 10-6		NR	'-	0.0926 unit decrease	'-	'-	Total cholesterol levels in HDL	high density lipoprotein cholesterol measurement	GCST005446	29084231	Davis JP	Mapping not available
chr19:54828658-<b>?</b>	1 x 10-8		NR	'-	0.0979 unit increase	'-	'-	Total cholesterol levels in HDL	high density lipoprotein cholesterol measurement	GCST005446	29084231	Davis JP	Mapping not available
chr16:68975770-<b>?</b>	4 x 10-8	(conditioned on 885 SNPs)	NR	'-	0.5 unit decrease	'-	'-	Total cholesterol levels in HDL	high density lipoprotein cholesterol measurement	GCST005446	29084231	Davis JP	Mapping not available
chr16:69207006-<b>?</b>	3 x 10-9	(conditioned on 885 SNPs)	NR	'-	0.6 unit decrease	'-	'-	Total cholesterol levels in HDL	high density lipoprotein cholesterol measurement	GCST005446	29084231	Davis JP	Mapping not available
chr16:69295084-<b>?</b>	8 x 10-9	(conditioned on 885 SNPs)	NR	'-	0.6 unit decrease	'-	'-	Total cholesterol levels in HDL	high density lipoprotein cholesterol measurement	GCST005446	29084231	Davis JP	Mapping not available
chr16:70587724-<b>?</b>	4 x 10-8	(conditioned on 885 SNPs)	NR	'-	0.5 unit decrease	'-	'-	Total cholesterol levels in HDL	high density lipoprotein cholesterol measurement	GCST005446	29084231	Davis JP	Mapping not available
rs535211063-<b>?</b>	3 x 10-8	(conditioned on 885 SNPs)	NR	'-	0.7 unit increase	'-	MYO5B	Total cholesterol levels in HDL	high density lipoprotein cholesterol measurement	GCST005446	29084231	Davis JP	18:50009408
chr6:34627437-<b>?</b>	5 x 10-10		NR	'-	0.111 unit decrease	'-	'-	Total cholesterol levels in HDL	high density lipoprotein cholesterol measurement	GCST005446	29084231	Davis JP	Mapping not available
chr6:34830162-<b>?</b>	1 x 10-8		NR	'-	0.0964 unit decrease	'-	'-	Total cholesterol levels in HDL	high density lipoprotein cholesterol measurement	GCST005446	29084231	Davis JP	Mapping not available
chr8:19816238-<b>?</b>	1 x 10-10		NR	'-	0.123 unit increase	'-	'-	Total cholesterol levels in HDL	high density lipoprotein cholesterol measurement	GCST005446	29084231	Davis JP	Mapping not available
chr8:19934339-<b>?</b>	1 x 10-9		NR	'-	0.203 unit increase	'-	'-	Total cholesterol levels in HDL	high density lipoprotein cholesterol measurement	GCST005446	29084231	Davis JP	Mapping not available
chr8:20853599-<b>?</b>	2 x 10-6		NR	'-	0.283 unit increase	'-	'-	Total cholesterol levels in HDL	high density lipoprotein cholesterol measurement	GCST005446	29084231	Davis JP	Mapping not available
chr9:15304782-<b>?</b>	2 x 10-6		NR	'-	0.122 unit increase	'-	'-	Total cholesterol levels in HDL	high density lipoprotein cholesterol measurement	GCST005446	29084231	Davis JP	Mapping not available
chr9:107589744-<b>?</b>	2 x 10-7		NR	'-	0.129 unit increase	'-	'-	Total cholesterol levels in HDL	high density lipoprotein cholesterol measurement	GCST005446	29084231	Davis JP	Mapping not available
chr11:47277094-<b>?</b>	3 x 10-6		NR	'-	0.0749 unit increase	'-	'-	Total cholesterol levels in HDL	high density lipoprotein cholesterol measurement	GCST005446	29084231	Davis JP	Mapping not available
chr11:47475189-<b>?</b>	2 x 10-7		NR	'-	0.0853 unit decrease	'-	'-	Total cholesterol levels in HDL	high density lipoprotein cholesterol measurement	GCST005446	29084231	Davis JP	Mapping not available
chr11:47646987-<b>?</b>	1 x 10-7		NR	'-	0.0885 unit increase	'-	'-	Total cholesterol levels in HDL	high density lipoprotein cholesterol measurement	GCST005446	29084231	Davis JP	Mapping not available
chr11:47877493-<b>?</b>	3 x 10-7		NR	'-	0.0845 unit decrease	'-	'-	Total cholesterol levels in HDL	high density lipoprotein cholesterol measurement	GCST005446	29084231	Davis JP	Mapping not available
chr11:116623213-<b>?</b>	5 x 10-11		NR	'-	0.139 unit increase	'-	'-	Total cholesterol levels in HDL	high density lipoprotein cholesterol measurement	GCST005446	29084231	Davis JP	Mapping not available
chr15:57680883-<b>?</b>	5 x 10-6		NR	'-	0.0744 unit increase	'-	'-	Total cholesterol levels in HDL	high density lipoprotein cholesterol measurement	GCST005446	29084231	Davis JP	Mapping not available
chr15:57934701-<b>?</b>	5 x 10-6		NR	'-	0.0764 unit decrease	'-	'-	Total cholesterol levels in HDL	high density lipoprotein cholesterol measurement	GCST005446	29084231	Davis JP	Mapping not available
chr15:58441366-<b>?</b>	4 x 10-11		NR	'-	0.201 unit increase	'-	'-	Total cholesterol levels in HDL	high density lipoprotein cholesterol measurement	GCST005446	29084231	Davis JP	Mapping not available
chr15:58723479-<b>?</b>	2 x 10-23		NR	'-	0.175 unit increase	'-	'-	Total cholesterol levels in HDL	high density lipoprotein cholesterol measurement	GCST005446	29084231	Davis JP	Mapping not available
chr15:58855748-<b>?</b>	4 x 10-7		NR	'-	0.353 unit increase	'-	'-	Total cholesterol levels in HDL	high density lipoprotein cholesterol measurement	GCST005446	29084231	Davis JP	Mapping not available
chr15:59302462-<b>?</b>	3 x 10-7		NR	'-	0.086 unit increase	'-	'-	Total cholesterol levels in HDL	high density lipoprotein cholesterol measurement	GCST005446	29084231	Davis JP	Mapping not available
chr15:59427807-<b>?</b>	2 x 10-7		NR	'-	0.0922 unit increase	'-	'-	Total cholesterol levels in HDL	high density lipoprotein cholesterol measurement	GCST005446	29084231	Davis JP	Mapping not available
chr16:56988044-<b>?</b>	3 x 10-53		NR	'-	0.269 unit increase	'-	'-	Total cholesterol levels in HDL	high density lipoprotein cholesterol measurement	GCST005446	29084231	Davis JP	Mapping not available
rs199717050-<b>?</b>	6 x 10-10		NR	'-	0.717 unit decrease	'-	LCAT	Total cholesterol levels in HDL	high density lipoprotein cholesterol measurement	GCST005446	29084231	Davis JP	16:67942920
chr16:69345727-<b>?</b>	2 x 10-8		NR	'-	0.668 unit decrease	'-	'-	Total cholesterol levels in HDL	high density lipoprotein cholesterol measurement	GCST005446	29084231	Davis JP	Mapping not available
rs201922257-<b>?</b>	1 x 10-6		NR	'-	0.587 unit increase	'-	LIPG	Total cholesterol levels in HDL	high density lipoprotein cholesterol measurement	GCST005446	29084231	Davis JP	18:49569492
rs538509310-<b>?</b>	5 x 10-7		NR	'-	0.603 unit increase	'-	AC090227.2, SNHG22	Total cholesterol levels in HDL	high density lipoprotein cholesterol measurement	GCST005446	29084231	Davis JP	18:49817040
rs545804325-<b>?</b>	8 x 10-7		NR	'-	0.6 unit increase	'-	MYO5B	Total cholesterol levels in HDL	high density lipoprotein cholesterol measurement	GCST005446	29084231	Davis JP	18:49940996
chr9:19267441-<b>?</b>	5 x 10-8	(conditioned on 885 SNPs)	NR	'-	3 unit increase	'-	'-	Total cholesterol levels in medium HDL	high density lipoprotein cholesterol measurement	GCST005505	29084231	Davis JP	Mapping not available
chr2:181341512-<b>?</b>	4 x 10-8	(conditioned on 885 SNPs)	NR	'-	1 unit decrease	'-	'-	Free cholesterol levels in medium HDL	high density lipoprotein cholesterol measurement	GCST005507	29084231	Davis JP	Mapping not available
chr2:181503243-<b>?</b>	3 x 10-8	(conditioned on 885 SNPs)	NR	'-	1 unit decrease	'-	'-	Free cholesterol levels in medium HDL	high density lipoprotein cholesterol measurement	GCST005507	29084231	Davis JP	Mapping not available
chr9:125168222-<b>?</b>	5 x 10-8	(conditioned on 885 SNPs)	NR	'-	0.8 unit decrease	'-	'-	Free cholesterol levels in medium HDL	high density lipoprotein cholesterol measurement	GCST005507	29084231	Davis JP	Mapping not available
chr9:125169165-<b>?</b>	4 x 10-8	(conditioned on 885 SNPs)	NR	'-	0.8 unit decrease	'-	'-	Free cholesterol levels in medium HDL	high density lipoprotein cholesterol measurement	GCST005507	29084231	Davis JP	Mapping not available
chr20:44547970-<b>?</b>	6 x 10-16		NR	'-	0.143 unit decrease	'-	'-	Small HDL particle concentration	high density lipoprotein cholesterol measurement	GCST005508	29084231	Davis JP	Mapping not available
chr1:94627049-<b>?</b>	2 x 10-8	(conditioned on 885 SNPs)	NR	'-	2.49 unit increase	'-	'-	Small HDL particle concentration	high density lipoprotein cholesterol measurement	GCST005508	29084231	Davis JP	Mapping not available
chr1:63100046-<b>?</b>	2 x 10-9		NR	'-	0.163 unit decrease	'-	'-	Medium HDL particle concentration	high density lipoprotein cholesterol measurement	GCST005503	29084231	Davis JP	Mapping not available
chr2:181341512-<b>?</b>	2 x 10-8		NR	'-	1.11 unit decrease	'-	'-	Medium HDL particle concentration	high density lipoprotein cholesterol measurement	GCST005503	29084231	Davis JP	Mapping not available
chr2:181503243-<b>?</b>	7 x 10-9		NR	'-	1.15 unit decrease	'-	'-	Medium HDL particle concentration	high density lipoprotein cholesterol measurement	GCST005503	29084231	Davis JP	Mapping not available
rs201922257-<b>?</b>	8 x 10-9		NR	'-	0.686 unit increase	'-	LIPG	Medium HDL particle concentration	high density lipoprotein cholesterol measurement	GCST005503	29084231	Davis JP	18:49569492
chr2:181379057-<b>?</b>	2 x 10-9	(conditioned on 885 SNPs)	NR	'-	1 unit decrease	'-	'-	Medium HDL particle concentration	high density lipoprotein cholesterol measurement	GCST005503	29084231	Davis JP	Mapping not available
rs768116521-<b>?</b>	4 x 10-8	(conditioned on 885 SNPs)	NR	'-	0.7 unit increase	'-	SMUG1P1, LIPG	Medium HDL particle concentration	high density lipoprotein cholesterol measurement	GCST005503	29084231	Davis JP	18:49629266
rs545804325-<b>?</b>	5 x 10-9	(conditioned on 885 SNPs)	NR	'-	0.7 unit increase	'-	MYO5B	Medium HDL particle concentration	high density lipoprotein cholesterol measurement	GCST005503	29084231	Davis JP	18:49940996
rs535211063-<b>?</b>	1 x 10-8	(conditioned on 885 SNPs)	NR	'-	0.7 unit increase	'-	MYO5B	Medium HDL particle concentration	high density lipoprotein cholesterol measurement	GCST005503	29084231	Davis JP	18:50009408
rs146524044-<b>?</b>	1 x 10-8	(conditioned on 885 SNPs)	NR	'-	0.7 unit increase	'-	MYO5B	Medium HDL particle concentration	high density lipoprotein cholesterol measurement	GCST005503	29084231	Davis JP	18:50057046
rs541889526-<b>?</b>	1 x 10-8	(conditioned on 885 SNPs)	NR	'-	0.7 unit increase	'-	MYO5B	Medium HDL particle concentration	high density lipoprotein cholesterol measurement	GCST005503	29084231	Davis JP	18:50159516
chr1:230297136-<b>?</b>	1 x 10-11		NR	'-	0.108 unit increase	'-	'-	Total cholesterol levels in medium HDL	high density lipoprotein cholesterol measurement	GCST005505	29084231	Davis JP	Mapping not available
chr8:19816934-<b>?</b>	3 x 10-12		NR	'-	0.133 unit increase	'-	'-	Total cholesterol levels in medium HDL	high density lipoprotein cholesterol measurement	GCST005505	29084231	Davis JP	Mapping not available
chr9:19259791-<b>?</b>	5 x 10-8	(conditioned on 885 SNPs)	NR	'-	3 unit increase	'-	'-	Total cholesterol levels in medium HDL	high density lipoprotein cholesterol measurement	GCST005505	29084231	Davis JP	Mapping not available
chr9:19264564-<b>?</b>	5 x 10-8	(conditioned on 885 SNPs)	NR	'-	3 unit increase	'-	'-	Total cholesterol levels in medium HDL	high density lipoprotein cholesterol measurement	GCST005505	29084231	Davis JP	Mapping not available
rs184392658-<b>?</b>	2 x 10-7		NR	'-	0.45 unit increase	'-	PIGT, AL031663.3	Large HDL particle concentration	high density lipoprotein cholesterol measurement	GCST005497	29084231	Davis JP	20:45438925
chr18:46289240-<b>?</b>	9 x 10-9	(conditioned on 885 SNPs)	NR	'-	0.6 unit increase	'-	'-	Large HDL particle concentration	high density lipoprotein cholesterol measurement	GCST005497	29084231	Davis JP	Mapping not available
chr18:46881108-<b>?</b>	6 x 10-9	(conditioned on 885 SNPs)	NR	'-	0.6 unit increase	'-	'-	Large HDL particle concentration	high density lipoprotein cholesterol measurement	GCST005497	29084231	Davis JP	Mapping not available
chr18:46919860-<b>?</b>	6 x 10-9	(conditioned on 885 SNPs)	NR	'-	0.6 unit increase	'-	'-	Large HDL particle concentration	high density lipoprotein cholesterol measurement	GCST005497	29084231	Davis JP	Mapping not available
rs201922257-<b>?</b>	6 x 10-10	(conditioned on 885 SNPs)	NR	'-	0.7 unit increase	'-	LIPG	Large HDL particle concentration	high density lipoprotein cholesterol measurement	GCST005497	29084231	Davis JP	18:49569492
rs768116521-<b>?</b>	2 x 10-8	(conditioned on 885 SNPs)	NR	'-	0.7 unit increase	'-	SMUG1P1, LIPG	Large HDL particle concentration	high density lipoprotein cholesterol measurement	GCST005497	29084231	Davis JP	18:49629266
rs545804325-<b>?</b>	8 x 10-10	(conditioned on 885 SNPs)	NR	'-	0.7 unit increase	'-	MYO5B	Large HDL particle concentration	high density lipoprotein cholesterol measurement	GCST005497	29084231	Davis JP	18:49940996
rs535211063-<b>?</b>	4 x 10-9	(conditioned on 885 SNPs)	NR	'-	0.7 unit increase	'-	MYO5B	Large HDL particle concentration	high density lipoprotein cholesterol measurement	GCST005497	29084231	Davis JP	18:50009408
rs146524044-<b>?</b>	4 x 10-9	(conditioned on 885 SNPs)	NR	'-	0.7 unit increase	'-	MYO5B	Large HDL particle concentration	high density lipoprotein cholesterol measurement	GCST005497	29084231	Davis JP	18:50057046
rs541889526-<b>?</b>	4 x 10-9	(conditioned on 885 SNPs)	NR	'-	0.7 unit increase	'-	MYO5B	Large HDL particle concentration	high density lipoprotein cholesterol measurement	GCST005497	29084231	Davis JP	18:50159516
chr9:107589744-<b>?</b>	3 x 10-9		NR	'-	0.145 unit increase	'-	'-	Very large HDL particle concentration	high density lipoprotein cholesterol measurement	GCST005492	29084231	Davis JP	Mapping not available
chr11:61619829-<b>?</b>	1 x 10-16		NR	'-	0.133 unit increase	'-	'-	Very large HDL particle concentration	high density lipoprotein cholesterol measurement	GCST005492	29084231	Davis JP	Mapping not available
chr18:47710261-<b>?</b>	1 x 10-8	(conditioned on 885 SNPs)	NR	'-	0.7 unit increase	'-	'-	Large HDL particle concentration	high density lipoprotein cholesterol measurement	GCST005497	29084231	Davis JP	Mapping not available
rs151159962-<b>?</b>	2 x 10-8	(conditioned on 885 SNPs)	NR	'-	0.7 unit increase	'-	SKA1	Large HDL particle concentration	high density lipoprotein cholesterol measurement	GCST005497	29084231	Davis JP	18:50386938
rs6685271-<b>?</b>	1 x 10-10		NR	'-	0.0387 unit decrease	[0.027-0.051]	TMED5	High density lipoprotein cholesterol levels	high density lipoprotein cholesterol measurement	GCST006005	29403010	Kanai M	1:93169033
rs117350179-<b>?</b>	3 x 10-8		NR	'-	0.0343 unit decrease	[0.022-0.046]	PPARG	High density lipoprotein cholesterol levels	high density lipoprotein cholesterol measurement	GCST006005	29403010	Kanai M	3:12332833
rs28366301-<b>?</b>	8 x 10-11		NR	'-	0.03687 unit increase	[0.026-0.048]	HLA-DQA1, HLA-DRB1	High density lipoprotein cholesterol levels	high density lipoprotein cholesterol measurement	GCST006005	29403010	Kanai M	6:32593106
rs7778167-<b>?</b>	2 x 10-11		NR	'-	0.05556 unit increase	[0.039-0.072]	MIR129-1, LEP	High density lipoprotein cholesterol levels	high density lipoprotein cholesterol measurement	GCST006005	29403010	Kanai M	7:128211575
rs7847628-<b>?</b>	2 x 10-8		NR	'-	0.03203 unit decrease	[0.021-0.043]	PHF19	High density lipoprotein cholesterol levels	high density lipoprotein cholesterol measurement	GCST006005	29403010	Kanai M	9:120868947
rs7895716-<b>?</b>	1 x 10-10		NR	'-	0.0353 unit increase	[0.025-0.046]	EXOC6	High density lipoprotein cholesterol levels	high density lipoprotein cholesterol measurement	GCST006005	29403010	Kanai M	10:93024020
rs4917630-<b>?</b>	8 x 10-13		NR	'-	0.03894 unit decrease	[0.028-0.05]	TECTB, GPAM	High density lipoprotein cholesterol levels	high density lipoprotein cholesterol measurement	GCST006005	29403010	Kanai M	10:112260072
rs2257129-<b>?</b>	2 x 10-10		NR	'-	0.0365 unit decrease	[0.025-0.048]	RPL19P16, LINC01153	High density lipoprotein cholesterol levels	high density lipoprotein cholesterol measurement	GCST006005	29403010	Kanai M	10:121139183
rs235314-<b>?</b>	3 x 10-10		NR	'-	0.03324 unit decrease	[0.023-0.044]	PTTG1IP	High density lipoprotein cholesterol levels	high density lipoprotein cholesterol measurement	GCST006005	29403010	Kanai M	21:44851537
rs2144300-<b>?</b>	4 x 10-8		NR	'-	0.03663 unit increase	[0.024-0.05]	GALNT2	High density lipoprotein cholesterol levels	high density lipoprotein cholesterol measurement	GCST006005	29403010	Kanai M	1:230159169
rs1358980-<b>?</b>	3 x 10-9		NR	'-	0.0313 unit decrease	[0.021-0.042]	AL157371.2, VEGFA	High density lipoprotein cholesterol levels	high density lipoprotein cholesterol measurement	GCST006005	29403010	Kanai M	6:43796814
rs1026422-<b>?</b>	5 x 10-10		NR	'-	0.03266 unit increase	[0.022-0.043]	IKZF1, AC020743.3	High density lipoprotein cholesterol levels	high density lipoprotein cholesterol measurement	GCST006005	29403010	Kanai M	7:50280211
rs189213544-<b>?</b>	5 x 10-21		NR	'-	0.1447 unit increase	[0.11-0.17]	CD36, SEMA3C	High density lipoprotein cholesterol levels	high density lipoprotein cholesterol measurement	GCST006005	29403010	Kanai M	7:80713459
rs325-<b>?</b>	2 x 10-79		NR	'-	0.1483 unit increase	[0.13-0.16]	LPL	High density lipoprotein cholesterol levels	high density lipoprotein cholesterol measurement	GCST006005	29403010	Kanai M	8:19961817
rs3808447-<b>?</b>	4 x 10-15		NR	'-	0.04848 unit increase	[0.036-0.061]	TRPS1	High density lipoprotein cholesterol levels	high density lipoprotein cholesterol measurement	GCST006005	29403010	Kanai M	8:115563232
rs1883025-<b>?</b>	3 x 10-76		NR	'-	0.1081 unit decrease	[0.097-0.12]	ABCA1	High density lipoprotein cholesterol levels	high density lipoprotein cholesterol measurement	GCST006005	29403010	Kanai M	9:104902020
rs11236520-<b>?</b>	8 x 10-9		NR	'-	0.04143 unit decrease	[0.027-0.056]	AP001922.1, RN7SL786P	High density lipoprotein cholesterol levels	high density lipoprotein cholesterol measurement	GCST006005	29403010	Kanai M	11:75749624
rs3741297-<b>?</b>	3 x 10-157		NR	'-	0.2579 unit decrease	[0.24-0.28]	ZPR1	High density lipoprotein cholesterol levels	high density lipoprotein cholesterol measurement	GCST006005	29403010	Kanai M	11:116786951
rs11067592-<b>?</b>	5 x 10-18		NR	'-	0.08855 unit decrease	[0.068-0.109]	RN7SKP250, MVK	High density lipoprotein cholesterol levels	high density lipoprotein cholesterol measurement	GCST006005	29403010	Kanai M	12:109631385
rs79105258-<b>?</b>	2 x 10-80		NR	'-	0.1239 unit decrease	[0.11-0.14]	CUX2	High density lipoprotein cholesterol levels	high density lipoprotein cholesterol measurement	GCST006005	29403010	Kanai M	12:111280427
rs28577594-<b>?</b>	2 x 10-9		NR	'-	0.0366 unit decrease	[0.025-0.049]	RILPL2	High density lipoprotein cholesterol levels	high density lipoprotein cholesterol measurement	GCST006005	29403010	Kanai M	12:123411359
rs67053123-<b>?</b>	1 x 10-32		NR	'-	0.07064 unit increase	[0.059-0.082]	SCARB1	High density lipoprotein cholesterol levels	high density lipoprotein cholesterol measurement	GCST006005	29403010	Kanai M	12:124869264
rs76213020-<b>?</b>	1 x 10-8		NR	'-	0.04521 unit increase	[0.03-0.061]	AL358333.3, GNG2	High density lipoprotein cholesterol levels	high density lipoprotein cholesterol measurement	GCST006005	29403010	Kanai M	14:51969287
rs2070895-<b>?</b>	1 x 10-140		NR	'-	0.1322 unit increase	[0.12-0.14]	LIPC, ALDH1A2	High density lipoprotein cholesterol levels	high density lipoprotein cholesterol measurement	GCST006005	29403010	Kanai M	15:58431740
rs5167-<b>?</b>	9 x 10-13		NR	'-	0.03734 unit decrease	[0.027-0.048]	APOC4, APOC4-APOC2	High density lipoprotein cholesterol levels	high density lipoprotein cholesterol measurement	GCST006005	29403010	Kanai M	19:44945208
rs2740480-<b>?</b>	2 x 10-20		NR	'-	0.04943 unit decrease	[0.039-0.06]	ABCA1	High density lipoprotein cholesterol levels	high density lipoprotein cholesterol measurement	GCST006005	29403010	Kanai M	9:104800276
rs4149310-<b>?</b>	2 x 10-28		NR	'-	0.06261 unit decrease	[0.051-0.074]	ABCA1	High density lipoprotein cholesterol levels	high density lipoprotein cholesterol measurement	GCST006005	29403010	Kanai M	9:104826853
rs4743758-<b>?</b>	2 x 10-10		NR	'-	0.03851 unit decrease	[0.027-0.05]	NIPSNAP3A	High density lipoprotein cholesterol levels	high density lipoprotein cholesterol measurement	GCST006005	29403010	Kanai M	9:104753533
rs56156922-<b>?</b>	2 x 10-300		NR	'-	0.2656 unit increase	[0.25-0.28]	CETP, HERPUD1	High density lipoprotein cholesterol levels	high density lipoprotein cholesterol measurement	GCST006005	29403010	Kanai M	16:56953457
rs56303487-<b>?</b>	3 x 10-19		NR	'-	0.06921 unit increase	[0.054-0.084]	DPEP2, DUS2	High density lipoprotein cholesterol levels	high density lipoprotein cholesterol measurement	GCST006005	29403010	Kanai M	16:67995836
rs2925979-<b>?</b>	7 x 10-13		NR	'-	0.03966 unit increase	[0.029-0.05]	CMIP	High density lipoprotein cholesterol levels	high density lipoprotein cholesterol measurement	GCST006005	29403010	Kanai M	16:81501185
rs11082764-<b>?</b>	6 x 10-51		NR	'-	0.07838 unit increase	[0.068-0.089]	LIPG	High density lipoprotein cholesterol levels	high density lipoprotein cholesterol measurement	GCST006005	29403010	Kanai M	18:49593209
rs429358-<b>?</b>	2 x 10-24		NR	'-	0.08948 unit decrease	[0.072-0.107]	APOE	High density lipoprotein cholesterol levels	high density lipoprotein cholesterol measurement	GCST006005	29403010	Kanai M	19:44908684
rs76083992-<b>?</b>	4 x 10-14		NR	'-	0.08508 unit decrease	[0.063-0.107]	AL162458.1, PLTP	High density lipoprotein cholesterol levels	high density lipoprotein cholesterol measurement	GCST006005	29403010	Kanai M	20:45916159
rs7445-<b>?</b>	1 x 10-14		NR	'-	0.04087 unit decrease	[0.03-0.051]	UBE2L3	High density lipoprotein cholesterol levels	high density lipoprotein cholesterol measurement	GCST006005	29403010	Kanai M	22:21622758
rs7483863-<b>?</b>	8 x 10-36		NR	'-	0.07245 unit decrease	[0.061-0.084]	ZPR1	High density lipoprotein cholesterol levels	high density lipoprotein cholesterol measurement	GCST006005	29403010	Kanai M	11:116781775
rs12718465-<b>?</b>	8 x 10-13		NR	'-	0.0863 unit decrease	[0.063-0.11]	APOA1-AS, APOA1	High density lipoprotein cholesterol levels	high density lipoprotein cholesterol measurement	GCST006005	29403010	Kanai M	11:116837020
rs525028-<b>?</b>	4 x 10-17	(conditional on round 4)	NR	'-	0.05190519 unit decrease	[0.04-0.064]	APOA1, APOC3	High density lipoprotein cholesterol levels	high density lipoprotein cholesterol measurement	GCST006005	29403010	Kanai M	11:116834800
rs2303790-<b>?</b>	5 x 10-198		NR	'-	0.4241 unit increase	[0.4-0.45]	CETP	High density lipoprotein cholesterol levels	high density lipoprotein cholesterol measurement	GCST006005	29403010	Kanai M	16:56983380
rs9939224-<b>?</b>	1 x 10-97		NR	'-	0.1861 unit decrease	[0.17-0.2]	CETP	High density lipoprotein cholesterol levels	high density lipoprotein cholesterol measurement	GCST006005	29403010	Kanai M	16:56968820
rs116893196-<b>?</b>	3 x 10-59		NR	'-	0.1895 unit decrease	[0.17-0.21]	CETP	High density lipoprotein cholesterol levels	high density lipoprotein cholesterol measurement	GCST006005	29403010	Kanai M	16:56977043
rs77780456-<b>?</b>	6 x 10-39		NR	'-	0.17 unit increase	[0.14-0.2]	NUP93	High density lipoprotein cholesterol levels	high density lipoprotein cholesterol measurement	GCST006005	29403010	Kanai M	16:56815202
rs1801706-<b>?</b>	4 x 10-8	(conditional on round 6)	NR	'-	0.04579008 unit increase	[0.029-0.062]	CETP	High density lipoprotein cholesterol levels	high density lipoprotein cholesterol measurement	GCST006005	29403010	Kanai M	16:56983750
rs261291-<b>?</b>	7 x 10-109		NR	'-	0.1158 unit increase	[0.11-0.13]	ALDH1A2	High density lipoprotein cholesterol levels	high density lipoprotein cholesterol measurement	GCST006005	29403010	Kanai M	15:58387979
rs12903590-<b>?</b>	9 x 10-38		NR	'-	0.06743 unit increase	[0.057-0.078]	ALDH1A2	High density lipoprotein cholesterol levels	high density lipoprotein cholesterol measurement	GCST006005	29403010	Kanai M	15:58285578
rs13329672-<b>?</b>	7 x 10-37		NR	'-	0.0965 unit increase	[0.082-0.111]	ALDH1A2	High density lipoprotein cholesterol levels	high density lipoprotein cholesterol measurement	GCST006005	29403010	Kanai M	15:58407738
rs118146059-<b>?</b>	2 x 10-21		NR	'-	0.1641 unit decrease	[0.13-0.2]	ALDH1A2	High density lipoprotein cholesterol levels	high density lipoprotein cholesterol measurement	GCST006005	29403010	Kanai M	15:58252574
rs73959590-<b>?</b>	1 x 10-21		NR	'-	0.09239 unit decrease	[0.073-0.111]	LIPG, SMUG1P1	High density lipoprotein cholesterol levels	high density lipoprotein cholesterol measurement	GCST006005	29403010	Kanai M	18:49629818
rs12607275-<b>?</b>	4 x 10-11	(conditional on round 3)	NR	'-	0.03514981 unit decrease	[0.025-0.046]	SMUG1P1, AC090227.3	High density lipoprotein cholesterol levels	high density lipoprotein cholesterol measurement	GCST006005	29403010	Kanai M	18:49682755
rs2058804-<b>?</b>	8 x 10-10	(conditional on round 2)	NR	'-	0.035229813 unit increase	[0.024-0.046]	KCTD10	High density lipoprotein cholesterol levels	high density lipoprotein cholesterol measurement	GCST006005	29403010	Kanai M	12:109471206
rs11067829-<b>?</b>	5 x 10-13		NR	'-	0.04469 unit decrease	[0.033-0.057]	FAM222A, RN7SKP250	High density lipoprotein cholesterol levels	high density lipoprotein cholesterol measurement	GCST006005	29403010	Kanai M	12:109679067
rs61005347-<b>?</b>	1 x 10-11		NR	'-	0.07319 unit decrease	[0.052-0.094]	SCARB1	High density lipoprotein cholesterol levels	high density lipoprotein cholesterol measurement	GCST006005	29403010	Kanai M	12:124841232
rs13263508-<b>?</b>	9 x 10-7		NR	'-	0.03603 unit increase	[0.022-0.05]	AC100802.1	High density lipoprotein cholesterol levels	high density lipoprotein cholesterol measurement	GCST006005	29403010	Kanai M	8:20084670
exm279108-<b>A</b>	1 x 10-6		0.0698	'-	0.049 unit decrease	[0.029-0.069]	'-	HDL cholesterol	high density lipoprotein cholesterol measurement	GCST008987	26160806	Proust C	Mapping not available
rs12678919-<b>G</b>	3 x 10-10		0.11	'-	0.053 unit increase	[0.037-0.069]	AC100802.1, LPL	HDL cholesterol	high density lipoprotein cholesterol measurement	GCST008987	26160806	Proust C	8:19986711
rs1883025-<b>A</b>	3 x 10-7		0.271	'-	0.03 unit decrease	[0.018-0.042]	ABCA1	HDL cholesterol	high density lipoprotein cholesterol measurement	GCST008987	26160806	Proust C	9:104902020
rs261334-<b>G</b>	6 x 10-7		0.213	'-	0.031 unit increase	[0.019-0.043]	LIPC, ALDH1A2	HDL cholesterol	high density lipoprotein cholesterol measurement	GCST008987	26160806	Proust C	15:58434545
rs247616-<b>A</b>	2 x 10-23		0.31	'-	0.057 unit increase	[0.046-0.068]	HERPUD1, CETP	HDL cholesterol	high density lipoprotein cholesterol measurement	GCST008987	26160806	Proust C	16:56955678
exm1417699-<b>A</b>	3 x 10-7		0.0622	'-	0.057 unit decrease	[0.035-0.079]	'-	HDL cholesterol	high density lipoprotein cholesterol measurement	GCST008987	26160806	Proust C	Mapping not available
rs3764261-<b>?</b>	4 x 10-7		NR	'-	0.03580406 unit increase	[NR]	CETP, HERPUD1	HDL Cholesterol in HIV-infection	HIV-1 infection, high density lipoprotein cholesterol measurement	GCST002744	25884002	Moore CB	16:56959412
rs1936797-<b>A</b>	7 x 10-9		NR	'-	'-	'-	AL356534.1	C-reactive protein levels or HDL-cholesterol levels (pleiotropy)	C-reactive protein measurement, high density lipoprotein cholesterol measurement	GCST003680	27286809	Ligthart S	6:127111512
rs10761731-<b>A</b>	2 x 10-8		NR	'-	'-	'-	JMJD1C	C-reactive protein levels or HDL-cholesterol levels (pleiotropy)	C-reactive protein measurement, high density lipoprotein cholesterol measurement	GCST003680	27286809	Ligthart S	10:63267850
rs1077834-<b>T</b>	3 x 10-87		NR	'-	'-	'-	LIPC, ALDH1A2	C-reactive protein levels or HDL-cholesterol levels (pleiotropy)	C-reactive protein measurement, high density lipoprotein cholesterol measurement	GCST003680	27286809	Ligthart S	15:58431280
rs1558902-<b>A</b>	5 x 10-9		NR	'-	'-	'-	FTO	C-reactive protein levels or HDL-cholesterol levels (pleiotropy)	C-reactive protein measurement, high density lipoprotein cholesterol measurement	GCST003680	27286809	Ligthart S	16:53769662
rs11874381-<b>A</b>	1 x 10-15		NR	'-	'-	'-	SMUG1P1, AC090227.3	C-reactive protein levels or HDL-cholesterol levels (pleiotropy)	C-reactive protein measurement, high density lipoprotein cholesterol measurement	GCST003680	27286809	Ligthart S	18:49677038
rs1800961-<b>T</b>	4 x 10-28		NR	'-	'-	'-	HNF4A	C-reactive protein levels or HDL-cholesterol levels (pleiotropy)	C-reactive protein measurement, high density lipoprotein cholesterol measurement	GCST003680	27286809	Ligthart S	20:44413724
rs12742376-<b>T</b>	1 x 10-8		NR	'-	'-	'-	KDF1	C-reactive protein levels or HDL-cholesterol levels (pleiotropy)	C-reactive protein measurement, high density lipoprotein cholesterol measurement	GCST003680	27286809	Ligthart S	1:26958704
rs646776-<b>T</b>	3 x 10-9		NR	'-	'-	'-	PSRC1, CELSR2	C-reactive protein levels or HDL-cholesterol levels (pleiotropy)	C-reactive protein measurement, high density lipoprotein cholesterol measurement	GCST003680	27286809	Ligthart S	1:109275908
rs9378212-<b>T</b>	7 x 10-10		NR	'-	'-	'-	HLA-DRB9, HLA-DRB5	C-reactive protein levels or HDL-cholesterol levels (pleiotropy)	C-reactive protein measurement, high density lipoprotein cholesterol measurement	GCST003680	27286809	Ligthart S	6:32477914
rs13244268-<b>T</b>	1 x 10-13		NR	'-	'-	'-	BAZ1B	C-reactive protein levels or HDL-cholesterol levels (pleiotropy)	C-reactive protein measurement, high density lipoprotein cholesterol measurement	GCST003680	27286809	Ligthart S	7:73497513
rs9987289-<b>A</b>	1 x 10-39		NR	'-	'-	'-	AC022784.1	C-reactive protein levels or HDL-cholesterol levels (pleiotropy)	C-reactive protein measurement, high density lipoprotein cholesterol measurement	GCST003680	27286809	Ligthart S	8:9325848
rs4871137-<b>T</b>	3 x 10-8		NR	'-	'-	'-	AC104958.2, AC068413.1	C-reactive protein levels or HDL-cholesterol levels (pleiotropy)	C-reactive protein measurement, high density lipoprotein cholesterol measurement	GCST003680	27286809	Ligthart S	8:120856311
rs174546-<b>T</b>	2 x 10-24		NR	'-	'-	'-	FADS2, FADS1	C-reactive protein levels or HDL-cholesterol levels (pleiotropy)	C-reactive protein measurement, high density lipoprotein cholesterol measurement	GCST003680	27286809	Ligthart S	11:61802358
rs711752-<b>A</b>	4 x 10-308		NR	'-	'-	'-	CETP	C-reactive protein levels or HDL-cholesterol levels (pleiotropy)	C-reactive protein measurement, high density lipoprotein cholesterol measurement	GCST003680	27286809	Ligthart S	16:56962299
rs17688076-<b>A</b>	2 x 10-23		NR	'-	'-	'-	PLA2G15	C-reactive protein levels or HDL-cholesterol levels (pleiotropy)	C-reactive protein measurement, high density lipoprotein cholesterol measurement	GCST003680	27286809	Ligthart S	16:68252524
rs12967135-<b>A</b>	4 x 10-10		NR	'-	'-	'-	RNU4-17P, AC090771.1	C-reactive protein levels or HDL-cholesterol levels (pleiotropy)	C-reactive protein measurement, high density lipoprotein cholesterol measurement	GCST003680	27286809	Ligthart S	18:60181790
rs4420638-<b>A</b>	2 x 10-164		NR	'-	'-	'-	APOC1, APOC1P1	C-reactive protein levels or HDL-cholesterol levels (pleiotropy)	C-reactive protein measurement, high density lipoprotein cholesterol measurement	GCST003680	27286809	Ligthart S	19:44919689
rs6065906-<b>T</b>	5 x 10-29		NR	'-	'-	'-	AL162458.1, PLTP	C-reactive protein levels or HDL-cholesterol levels (pleiotropy)	C-reactive protein measurement, high density lipoprotein cholesterol measurement	GCST003680	27286809	Ligthart S	20:45925376
rs4660293-<b>A</b>	3 x 10-15		NR	'-	'-	'-	PABPC4	C-reactive protein levels or HDL-cholesterol levels (pleiotropy)	C-reactive protein measurement, high density lipoprotein cholesterol measurement	GCST003680	27286809	Ligthart S	1:39562508
rs7621025-<b>T</b>	1 x 10-9		NR	'-	'-	'-	STAG1	C-reactive protein levels or HDL-cholesterol levels (pleiotropy)	C-reactive protein measurement, high density lipoprotein cholesterol measurement	GCST003680	27286809	Ligthart S	3:136553404
rs76353203-<b>T</b>	2 x 10-12	(Mylopotamos)	0.022	'-	0.919 unit increase	[0.66-1.17]	APOC3	High density lipoprotein cholesterol levels	high density lipoprotein cholesterol measurement	GCST004537	28548082	Southam L	11:116830637
rs200751500-<b>A</b>	4 x 10-25		0.33	'-	0.294 unit increase	[0.24-0.35]	CETP	High density lipoprotein cholesterol levels	high density lipoprotein cholesterol measurement	GCST004537	28548082	Southam L	16:56967363
chr16:70790626-<b>T</b>	2 x 10-11	(Mylopotamos)	0.006	'-	1.713 unit decrease	[1.22-2.21]	'-	High density lipoprotein cholesterol levels	high density lipoprotein cholesterol measurement	GCST004537	28548082	Southam L	Mapping not available
rs35237252-<b>A</b>	4 x 10-10		0.277	'-	0.183 unit increase	[0.13-0.24]	LPL, AC100802.1	High density lipoprotein cholesterol levels	high density lipoprotein cholesterol measurement	GCST004537	28548082	Southam L	8:20012760
chr16:73298565-<b>?</b>	2 x 10-9	(HDL)	NR	'-	1.37 unit decrease	[0.94-1.8]	'-	Lipid traits	high density lipoprotein cholesterol measurement	GCST008959	30576415	Gilly A	Mapping not available
chr3:4234628-<b>?</b>	4 x 10-8	(HDL)	NR	'-	0.79 unit increase	[0.52-1.06]	'-	Lipid traits	high density lipoprotein cholesterol measurement	GCST008959	30576415	Gilly A	Mapping not available
rs7205804-<b>?</b>	5 x 10-14	(HDL)	NR	'-	0.33 unit increase	[0.25-0.41]	CETP	Lipid traits	high density lipoprotein cholesterol measurement	GCST008959	30576415	Gilly A	16:56970977
rs76353203-<b>?</b>	4 x 10-10	(HDL)	NR	'-	1.03 unit increase	[0.72-1.34]	APOC3	Lipid traits	high density lipoprotein cholesterol measurement	GCST008959	30576415	Gilly A	11:116830637
chr16:66758967-<b>?</b>	4 x 10-11	(HDL)	NR	'-	1.1 unit decrease	[0.79-1.41]	'-	Lipid traits	high density lipoprotein cholesterol measurement	GCST008959	30576415	Gilly A	Mapping not available
rs16857586-<b>A</b>	2 x 10-7	(recessive model)	NR	'-	5.173 z-score increase	'-	GREB1	High density lipoprotein cholesterol levels	high density lipoprotein cholesterol measurement	GCST006438	30108155	Hebbar P	2:11532217
rs1864163-<b>A</b>	1 x 10-8	(additive model)	NR	'-	5.707 z-score decrease	'-	CETP	High density lipoprotein cholesterol levels	high density lipoprotein cholesterol measurement	GCST006438	30108155	Hebbar P	16:56963321
rs10750766-<b>C</b>	7 x 10-19		0.290137	'-	0.018633 unit increase	[0.015-0.023]	RN7SL309P, KAT5	HDL cholesterol levels	high density lipoprotein cholesterol measurement	GCST010242	32203549	Richardson TG	11:65706327
rs12485478-<b>A</b>	1 x 10-18		0.973439	'-	0.0524164 unit increase	[0.041-0.064]	PPARG	HDL cholesterol levels	high density lipoprotein cholesterol measurement	GCST010242	32203549	Richardson TG	3:12309724
rs3736802-<b>T</b>	1 x 10-18		0.48418	'-	0.0168562 unit decrease	[0.013-0.021]	TRPC4AP	HDL cholesterol levels	high density lipoprotein cholesterol measurement	GCST010242	32203549	Richardson TG	20:35016239
rs6499102-<b>A</b>	2 x 10-18		0.0589605	'-	0.0351642 unit decrease	[0.027-0.043]	NAE1	HDL cholesterol levels	high density lipoprotein cholesterol measurement	GCST010242	32203549	Richardson TG	16:66872321
rs1534696-<b>C</b>	3 x 10-18		0.459007	'-	0.0166792 unit decrease	[0.013-0.02]	SNX10	HDL cholesterol levels	high density lipoprotein cholesterol measurement	GCST010242	32203549	Richardson TG	7:26357619
rs2963468-<b>A</b>	4 x 10-18		0.764701	'-	0.0196752 unit increase	[0.015-0.024]	AC091939.1	HDL cholesterol levels	high density lipoprotein cholesterol measurement	GCST010242	32203549	Richardson TG	5:158576012
rs55935382-<b>C</b>	6 x 10-18		0.674976	'-	0.0176192 unit decrease	[0.014-0.022]	AC020743.2	HDL cholesterol levels	high density lipoprotein cholesterol measurement	GCST010242	32203549	Richardson TG	7:50250073
rs12510382-<b>A</b>	7 x 10-18		0.539781	'-	0.0165672 unit decrease	[0.013-0.02]	DGKQ	HDL cholesterol levels	high density lipoprotein cholesterol measurement	GCST010242	32203549	Richardson TG	4:976324
rs1468642-<b>T</b>	8 x 10-18		0.654875	'-	0.0172509 unit increase	[0.013-0.021]	ZNF577	HDL cholesterol levels	high density lipoprotein cholesterol measurement	GCST010242	32203549	Richardson TG	19:51838504
rs112771035-<b>C</b>	8 x 10-18		0.927948	'-	0.0316396 unit increase	[0.024-0.039]	ST3GAL4	HDL cholesterol levels	high density lipoprotein cholesterol measurement	GCST010242	32203549	Richardson TG	11:126355981
rs3129962-<b>G</b>	8 x 10-18		0.870649	'-	0.0243898 unit increase	[0.019-0.03]	TSBP1-AS1, HLA-DRA	HDL cholesterol levels	high density lipoprotein cholesterol measurement	GCST010242	32203549	Richardson TG	6:32411606
rs11605837-<b>G</b>	1 x 10-17		0.685115	'-	0.017594 unit increase	[0.014-0.022]	CPT1A	HDL cholesterol levels	high density lipoprotein cholesterol measurement	GCST010242	32203549	Richardson TG	11:68830418
rs10774579-<b>T</b>	2 x 10-17		0.520753	'-	0.0162438 unit increase	[0.013-0.02]	HNF1A-AS1	HDL cholesterol levels	high density lipoprotein cholesterol measurement	GCST010242	32203549	Richardson TG	12:120967407
rs4686739-<b>A</b>	3 x 10-17		0.366407	'-	0.0167646 unit decrease	[0.013-0.021]	DGKG	HDL cholesterol levels	high density lipoprotein cholesterol measurement	GCST010242	32203549	Richardson TG	3:186160630
rs2435307-<b>C</b>	3 x 10-17		0.513657	'-	0.0161055 unit decrease	[0.012-0.02]	NPC1	HDL cholesterol levels	high density lipoprotein cholesterol measurement	GCST010242	32203549	Richardson TG	18:23547946
rs74419430-<b>T</b>	4 x 10-17		0.577629	'-	0.0162764 unit decrease	[0.012-0.02]	RGS17, RNA5SP224	HDL cholesterol levels	high density lipoprotein cholesterol measurement	GCST010242	32203549	Richardson TG	6:153138769
rs11880219-<b>T</b>	5 x 10-17		0.818359	'-	0.0207494 unit increase	[0.016-0.026]	FOXA3, IRF2BP1	HDL cholesterol levels	high density lipoprotein cholesterol measurement	GCST010242	32203549	Richardson TG	19:45882739
rs6934962-<b>C</b>	6 x 10-17		0.59849	'-	0.016256 unit decrease	[0.012-0.02]	FRK	HDL cholesterol levels	high density lipoprotein cholesterol measurement	GCST010242	32203549	Richardson TG	6:116001186
rs2247355-<b>C</b>	6 x 10-17		0.817319	'-	0.0205787 unit decrease	[0.016-0.025]	AZIN1, AZIN1-AS1	HDL cholesterol levels	high density lipoprotein cholesterol measurement	GCST010242	32203549	Richardson TG	8:102864552
rs4930352-<b>G</b>	9 x 10-17		0.505873	'-	0.0161324 unit decrease	[0.012-0.02]	TMEM151A, AP001107.3	HDL cholesterol levels	high density lipoprotein cholesterol measurement	GCST010242	32203549	Richardson TG	11:66299522
rs66763009-<b>T</b>	1 x 10-16		0.56052	'-	0.0160456 unit increase	[0.012-0.02]	EEPD1	HDL cholesterol levels	high density lipoprotein cholesterol measurement	GCST010242	32203549	Richardson TG	7:36153533
rs1132274-<b>C</b>	1 x 10-16		0.845971	'-	0.0218615 unit increase	[0.017-0.027]	RRBP1	HDL cholesterol levels	high density lipoprotein cholesterol measurement	GCST010242	32203549	Richardson TG	20:17615510
rs10774439-<b>G</b>	1 x 10-16		0.185108	'-	0.0205218 unit decrease	[0.016-0.025]	LPAR5	HDL cholesterol levels	high density lipoprotein cholesterol measurement	GCST010242	32203549	Richardson TG	12:6622652
rs34138141-<b>G</b>	2 x 10-16		0.719342	'-	0.0175419 unit increase	[0.013-0.022]	TUBG1, ATP5MGP7	HDL cholesterol levels	high density lipoprotein cholesterol measurement	GCST010242	32203549	Richardson TG	17:42629543
rs62492368-<b>G</b>	2 x 10-16		0.694926	'-	0.0171783 unit increase	[0.013-0.021]	AOC1	HDL cholesterol levels	high density lipoprotein cholesterol measurement	GCST010242	32203549	Richardson TG	7:150840547
rs10786114-<b>C</b>	2 x 10-16		0.125151	'-	0.0237884 unit decrease	[0.018-0.029]	FFAR4, CEP55	HDL cholesterol levels	high density lipoprotein cholesterol measurement	GCST010242	32203549	Richardson TG	10:93549265
rs11640494-<b>G</b>	5 x 10-16		0.543344	'-	0.0154267 unit increase	[0.012-0.019]	BANP	HDL cholesterol levels	high density lipoprotein cholesterol measurement	GCST010242	32203549	Richardson TG	16:87996079
rs9622830-<b>C</b>	5 x 10-16		0.645788	'-	0.0162347 unit increase	[0.012-0.02]	DMC1	HDL cholesterol levels	high density lipoprotein cholesterol measurement	GCST010242	32203549	Richardson TG	22:38558698
rs703966-<b>G</b>	5 x 10-16		0.581117	'-	0.0156745 unit decrease	[0.012-0.019]	ZMIZ1	HDL cholesterol levels	high density lipoprotein cholesterol measurement	GCST010242	32203549	Richardson TG	10:79194494
rs2289863-<b>C</b>	6 x 10-16		0.24926	'-	0.0179113 unit increase	[0.014-0.022]	PIAS4	HDL cholesterol levels	high density lipoprotein cholesterol measurement	GCST010242	32203549	Richardson TG	19:4028785
rs74735576-<b>G</b>	7 x 10-16		0.984308	'-	0.0618713 unit increase	[0.047-0.077]	SPINK8	HDL cholesterol levels	high density lipoprotein cholesterol measurement	GCST010242	32203549	Richardson TG	3:48316110
rs3814883-<b>C</b>	7 x 10-16		0.517527	'-	0.0152578 unit increase	[0.012-0.019]	TAOK2	HDL cholesterol levels	high density lipoprotein cholesterol measurement	GCST010242	32203549	Richardson TG	16:29983601
rs557933-<b>A</b>	1 x 10-15		0.479656	'-	0.0153071 unit decrease	[0.012-0.019]	AL160408.6	HDL cholesterol levels	high density lipoprotein cholesterol measurement	GCST010242	32203549	Richardson TG	1:234717521
rs11658872-<b>C</b>	1 x 10-15		0.943302	'-	0.0331001 unit increase	[0.025-0.041]	PEMT	HDL cholesterol levels	high density lipoprotein cholesterol measurement	GCST010242	32203549	Richardson TG	17:17521755
rs10846690-<b>T</b>	1 x 10-15		0.153239	'-	0.0213727 unit decrease	[0.016-0.027]	AC073592.8, AC073592.2	HDL cholesterol levels	high density lipoprotein cholesterol measurement	GCST010242	32203549	Richardson TG	12:124601871
rs16928809-<b>G</b>	1 x 10-15		0.90691	'-	0.0263539 unit increase	[0.02-0.033]	SLC22A18	HDL cholesterol levels	high density lipoprotein cholesterol measurement	GCST010242	32203549	Richardson TG	11:2915722
rs2804894-<b>G</b>	2 x 10-15		0.265169	'-	0.0173213 unit decrease	[0.013-0.022]	AL353600.1, AL353600.2	HDL cholesterol levels	high density lipoprotein cholesterol measurement	GCST010242	32203549	Richardson TG	10:33358163
rs35777071-<b>T</b>	4 x 10-15		0.345738	'-	0.0158975 unit decrease	[0.012-0.02]	TMPRSS11E	HDL cholesterol levels	high density lipoprotein cholesterol measurement	GCST010242	32203549	Richardson TG	4:68495727
rs13097947-<b>T</b>	4 x 10-15		0.350689	'-	0.0159709 unit decrease	[0.012-0.02]	ANKRD28	HDL cholesterol levels	high density lipoprotein cholesterol measurement	GCST010242	32203549	Richardson TG	3:15804504
rs34675318-<b>G</b>	4 x 10-15		0.711191	'-	0.0165257 unit increase	[0.012-0.021]	AC015914.2, MIR422A	HDL cholesterol levels	high density lipoprotein cholesterol measurement	GCST010242	32203549	Richardson TG	15:63874899
rs141062196-<b>G</b>	6 x 10-15		0.805564	'-	0.0188322 unit increase	[0.014-0.024]	VPS53	HDL cholesterol levels	high density lipoprotein cholesterol measurement	GCST010242	32203549	Richardson TG	17:592087
rs8014289-<b>A</b>	6 x 10-15		0.437716	'-	0.0150509 unit decrease	[0.011-0.019]	RPS6KL1	HDL cholesterol levels	high density lipoprotein cholesterol measurement	GCST010242	32203549	Richardson TG	14:74910649
rs10504477-<b>T</b>	6 x 10-15		0.587809	'-	0.0150542 unit increase	[0.011-0.019]	AC022730.3, AC022730.2	HDL cholesterol levels	high density lipoprotein cholesterol measurement	GCST010242	32203549	Richardson TG	8:70425950
rs1168114-<b>A</b>	7 x 10-15		0.347628	'-	0.0155704 unit decrease	[0.012-0.019]	AC103923.1	HDL cholesterol levels	high density lipoprotein cholesterol measurement	GCST010242	32203549	Richardson TG	1:62690372
rs3763236-<b>T</b>	8 x 10-15		0.490928	'-	0.0147886 unit decrease	[0.011-0.019]	CNPY3	HDL cholesterol levels	high density lipoprotein cholesterol measurement	GCST010242	32203549	Richardson TG	6:42934770
rs830620-<b>C</b>	8 x 10-15		0.584612	'-	0.0149922 unit decrease	[0.011-0.019]	AC097634.4	HDL cholesterol levels	high density lipoprotein cholesterol measurement	GCST010242	32203549	Richardson TG	3:71629997
rs3732356-<b>G</b>	9 x 10-15		0.0662188	'-	0.0299853 unit increase	[0.022-0.038]	NR1I2	HDL cholesterol levels	high density lipoprotein cholesterol measurement	GCST010242	32203549	Richardson TG	3:119810266
rs2862954-<b>T</b>	1 x 10-14		0.503711	'-	0.0147529 unit decrease	[0.011-0.018]	ERLIN1	HDL cholesterol levels	high density lipoprotein cholesterol measurement	GCST010242	32203549	Richardson TG	10:100152307
rs12650112-<b>C</b>	1 x 10-14		0.646595	'-	0.0155669 unit decrease	[0.012-0.02]	EIF4E, BTF3P13	HDL cholesterol levels	high density lipoprotein cholesterol measurement	GCST010242	32203549	Richardson TG	4:98867329
rs1446585-<b>A</b>	1 x 10-14		0.755704	'-	0.0167703 unit decrease	[0.013-0.021]	R3HDM1	HDL cholesterol levels	high density lipoprotein cholesterol measurement	GCST010242	32203549	Richardson TG	2:135649909
rs142965311-<b>C</b>	4 x 10-19		0.886342	'-	0.0268229 unit increase	[0.021-0.033]	ZSCAN16-AS1	HDL cholesterol levels	high density lipoprotein cholesterol measurement	GCST010242	32203549	Richardson TG	6:28021474
rs11118320-<b>C</b>	1 x 10-14		0.436231	'-	0.0147871 unit increase	[0.011-0.019]	AL356364.1, LYPLAL1-AS1	HDL cholesterol levels	high density lipoprotein cholesterol measurement	GCST010242	32203549	Richardson TG	1:219499034
rs9608972-<b>T</b>	2 x 10-14		0.758544	'-	0.0171815 unit increase	[0.013-0.022]	SEC14L6	HDL cholesterol levels	high density lipoprotein cholesterol measurement	GCST010242	32203549	Richardson TG	22:30535320
rs12150914-<b>T</b>	2 x 10-14		0.404855	'-	0.0150135 unit increase	[0.011-0.019]	TMEM160, ZC3H4	HDL cholesterol levels	high density lipoprotein cholesterol measurement	GCST010242	32203549	Richardson TG	19:47060161
rs11075985-<b>C</b>	2 x 10-14		0.575568	'-	0.0146221 unit increase	[0.011-0.018]	FTO	HDL cholesterol levels	high density lipoprotein cholesterol measurement	GCST010242	32203549	Richardson TG	16:53771295
rs9604045-<b>G</b>	2 x 10-14		0.746424	'-	0.0175533 unit decrease	[0.013-0.022]	CUL4A, LDHBP1	HDL cholesterol levels	high density lipoprotein cholesterol measurement	GCST010242	32203549	Richardson TG	13:113272893
rs1045241-<b>C</b>	2 x 10-14		0.728748	'-	0.0164773 unit decrease	[0.012-0.021]	TNFAIP8	HDL cholesterol levels	high density lipoprotein cholesterol measurement	GCST010242	32203549	Richardson TG	5:119393591
rs13076933-<b>T</b>	2 x 10-14		0.740599	'-	0.0166659 unit increase	[0.012-0.021]	PPARG, GSTM5P1	HDL cholesterol levels	high density lipoprotein cholesterol measurement	GCST010242	32203549	Richardson TG	3:12285932
rs2723065-<b>A</b>	3 x 10-14		0.623227	'-	0.0149555 unit decrease	[0.011-0.019]	LINC02576, LINC02245	HDL cholesterol levels	high density lipoprotein cholesterol measurement	GCST010242	32203549	Richardson TG	2:65052280
rs9274346-<b>C</b>	3 x 10-14		0.607966	'-	0.0152666 unit decrease	[0.011-0.019]	HLA-DQB1	HDL cholesterol levels	high density lipoprotein cholesterol measurement	GCST010242	32203549	Richardson TG	6:32664590
rs11231138-<b>C</b>	3 x 10-14		0.62776	'-	0.0149781 unit increase	[0.011-0.019]	AHNAK	HDL cholesterol levels	high density lipoprotein cholesterol measurement	GCST010242	32203549	Richardson TG	11:62548723
rs2268840-<b>T</b>	4 x 10-14		0.771541	'-	0.0171774 unit decrease	[0.013-0.022]	DGKG	HDL cholesterol levels	high density lipoprotein cholesterol measurement	GCST010242	32203549	Richardson TG	3:186213385
rs59104589-<b>C</b>	4 x 10-14		0.641714	'-	0.0150125 unit decrease	[0.011-0.019]	HDLBP	HDL cholesterol levels	high density lipoprotein cholesterol measurement	GCST010242	32203549	Richardson TG	2:241298487
rs4356188-<b>C</b>	4 x 10-14		0.299146	'-	0.0157423 unit increase	[0.012-0.02]	RDX	HDL cholesterol levels	high density lipoprotein cholesterol measurement	GCST010242	32203549	Richardson TG	11:110093019
rs13220570-<b>T</b>	5 x 10-14		0.867466	'-	0.0217739 unit increase	[0.016-0.027]	GUSBP2, AL513548.1	HDL cholesterol levels	high density lipoprotein cholesterol measurement	GCST010242	32203549	Richardson TG	6:26748081
rs77631377-<b>C</b>	5 x 10-14		0.958168	'-	0.0360604 unit increase	[0.027-0.045]	TANGO6	HDL cholesterol levels	high density lipoprotein cholesterol measurement	GCST010242	32203549	Richardson TG	16:69015390
rs595767-<b>A</b>	5 x 10-14		0.480807	'-	0.0143912 unit increase	[0.011-0.018]	SUMO2P17	HDL cholesterol levels	high density lipoprotein cholesterol measurement	GCST010242	32203549	Richardson TG	17:48880625
rs77605964-<b>G</b>	8 x 10-14		0.773081	'-	0.0170398 unit decrease	[0.013-0.022]	COG5	HDL cholesterol levels	high density lipoprotein cholesterol measurement	GCST010242	32203549	Richardson TG	7:107322503
rs3749748-<b>C</b>	8 x 10-14		0.752736	'-	0.0165751 unit decrease	[0.012-0.021]	LINC01184	HDL cholesterol levels	high density lipoprotein cholesterol measurement	GCST010242	32203549	Richardson TG	5:128014857
rs41292412-<b>C</b>	9 x 10-14		0.987884	'-	0.0662649 unit increase	[0.049-0.084]	MIR3591, MIR122, MIR122HG	HDL cholesterol levels	high density lipoprotein cholesterol measurement	GCST010242	32203549	Richardson TG	18:58451126
rs116006942-<b>G</b>	1 x 10-13		0.939201	'-	0.0300143 unit increase	[0.022-0.038]	ARL15	HDL cholesterol levels	high density lipoprotein cholesterol measurement	GCST010242	32203549	Richardson TG	5:54109484
rs367677-<b>A</b>	1 x 10-13		0.76	'-	0.0167198 unit decrease	[0.012-0.021]	ZFP36L1, MAGOH3P	HDL cholesterol levels	high density lipoprotein cholesterol measurement	GCST010242	32203549	Richardson TG	14:68806373
rs143474489-<b>T</b>	1 x 10-13		0.977616	'-	0.0483333 unit decrease	[0.036-0.061]	AC024405.1, OR4C50P	HDL cholesterol levels	high density lipoprotein cholesterol measurement	GCST010242	32203549	Richardson TG	11:50668923
rs6457807-<b>T</b>	1 x 10-13		0.825639	'-	0.0185777 unit decrease	[0.014-0.023]	TCP11, SCUBE3	HDL cholesterol levels	high density lipoprotein cholesterol measurement	GCST010242	32203549	Richardson TG	6:35175122
rs2298632-<b>C</b>	2 x 10-13		0.501926	'-	0.0142985 unit decrease	[0.011-0.018]	TCEA3	HDL cholesterol levels	high density lipoprotein cholesterol measurement	GCST010242	32203549	Richardson TG	1:23383982
rs9657541-<b>C</b>	2 x 10-13		0.795918	'-	0.0173743 unit increase	[0.013-0.022]	PINX1	HDL cholesterol levels	high density lipoprotein cholesterol measurement	GCST010242	32203549	Richardson TG	8:10785654
rs711752-<b>?</b>	8 x 10-13	(HDL cholesterol)	NR	'-	'-	'-	CETP	Lipid or lipoprotein levels	lipid or lipoprotein measurement, high density lipoprotein cholesterol measurement	GCST009165	23696881	Wood AR	16:56962299
rs514924-<b>A</b>	2 x 10-8		0.100433	'-	0.017815 unit increase	[0.012-0.024]	AP001267.5, KMT2A	HDL cholesterol levels	high density lipoprotein cholesterol measurement	GCST010242	32203549	Richardson TG	11:118476148
rs79616633-<b>C</b>	2 x 10-8		0.977713	'-	0.0358494 unit increase	[0.023-0.048]	NUP93	HDL cholesterol levels	high density lipoprotein cholesterol measurement	GCST010242	32203549	Richardson TG	16:56767135
rs4997370-<b>G</b>	2 x 10-8		0.413276	'-	0.0110182 unit decrease	[0.0072-0.0149]	LAMC1	HDL cholesterol levels	high density lipoprotein cholesterol measurement	GCST010242	32203549	Richardson TG	1:183131428
rs1955512-<b>G</b>	2 x 10-8		0.4242	'-	0.0110036 unit decrease	[0.0071-0.0149]	AKAP6	HDL cholesterol levels	high density lipoprotein cholesterol measurement	GCST010242	32203549	Richardson TG	14:32706616
rs4924471-<b>G</b>	2 x 10-8		0.915161	'-	0.0192659 unit decrease	[0.013-0.026]	BAHD1	HDL cholesterol levels	high density lipoprotein cholesterol measurement	GCST010242	32203549	Richardson TG	15:40451847
rs12705595-<b>G</b>	2 x 10-8		0.626631	'-	0.0110687 unit decrease	[0.0072-0.015]	AC002386.1, AC073071.1	HDL cholesterol levels	high density lipoprotein cholesterol measurement	GCST010242	32203549	Richardson TG	7:109463855
rs6893139-<b>G</b>	2 x 10-8		0.59546	'-	0.0108901 unit increase	[0.0071-0.0147]	ZNF608	HDL cholesterol levels	high density lipoprotein cholesterol measurement	GCST010242	32203549	Richardson TG	5:124721891
rs144567740-<b>T</b>	3 x 10-8		0.805002	'-	0.0139604 unit decrease	[0.0091-0.0189]	LUC7L2, FMC1-LUC7L2	HDL cholesterol levels	high density lipoprotein cholesterol measurement	GCST010242	32203549	Richardson TG	7:139415067
rs2414178-<b>T</b>	3 x 10-8		0.774557	'-	0.0129245 unit decrease	[0.0084-0.0175]	FAM214A	HDL cholesterol levels	high density lipoprotein cholesterol measurement	GCST010242	32203549	Richardson TG	15:52709341
rs11202156-<b>G</b>	3 x 10-8		0.727174	'-	0.0119436 unit increase	[0.0077-0.0161]	AC067750.1	HDL cholesterol levels	high density lipoprotein cholesterol measurement	GCST010242	32203549	Richardson TG	10:86751569
rs1517500-<b>C</b>	3 x 10-8		0.17255	'-	0.0140382 unit decrease	[0.0091-0.019]	NYAP2	HDL cholesterol levels	high density lipoprotein cholesterol measurement	GCST010242	32203549	Richardson TG	2:225442277
rs17185038-<b>C</b>	3 x 10-8		0.933346	'-	0.0211879 unit decrease	[0.014-0.029]	RPA2	HDL cholesterol levels	high density lipoprotein cholesterol measurement	GCST010242	32203549	Richardson TG	1:27893147
rs2302367-<b>T</b>	3 x 10-8		0.509376	'-	0.0106511 unit increase	[0.0069-0.0144]	MLF2	HDL cholesterol levels	high density lipoprotein cholesterol measurement	GCST010242	32203549	Richardson TG	12:6751877
rs11546878-<b>C</b>	3 x 10-8		0.825608	'-	0.0139577 unit decrease	[0.009-0.0189]	EEF1AKMT4, EEF1AKMT4-ECE2	HDL cholesterol levels	high density lipoprotein cholesterol measurement	GCST010242	32203549	Richardson TG	3:184258315
rs1012306-<b>C</b>	3 x 10-8		0.438807	'-	0.0106663 unit decrease	[0.0069-0.0144]	SPIC, MYBPC1	HDL cholesterol levels	high density lipoprotein cholesterol measurement	GCST010242	32203549	Richardson TG	12:101494285
rs2663924-<b>T</b>	3 x 10-8		0.245477	'-	0.0123517 unit decrease	[0.008-0.0167]	CFAP161	HDL cholesterol levels	high density lipoprotein cholesterol measurement	GCST010242	32203549	Richardson TG	15:81100562
rs3903399-<b>T</b>	3 x 10-8		0.788585	'-	0.0129246 unit increase	[0.0084-0.0175]	CNTN2	HDL cholesterol levels	high density lipoprotein cholesterol measurement	GCST010242	32203549	Richardson TG	1:205072414
rs61993685-<b>T</b>	3 x 10-8		0.923551	'-	0.0198954 unit decrease	[0.013-0.027]	SLC25A29	HDL cholesterol levels	high density lipoprotein cholesterol measurement	GCST010242	32203549	Richardson TG	14:100299486
rs117435644-<b>G</b>	3 x 10-8		0.76159	'-	0.0123936 unit decrease	[0.008-0.0168]	PALM2AKAP2	HDL cholesterol levels	high density lipoprotein cholesterol measurement	GCST010242	32203549	Richardson TG	9:109813412
rs7188071-<b>T</b>	3 x 10-8		0.353251	'-	0.0109104 unit decrease	[0.007-0.0148]	RABEP2	HDL cholesterol levels	high density lipoprotein cholesterol measurement	GCST010242	32203549	Richardson TG	16:28906323
rs2155220-<b>C</b>	3 x 10-8		0.562048	'-	0.0105782 unit increase	[0.0068-0.0143]	EMSY, AP001189.2	HDL cholesterol levels	high density lipoprotein cholesterol measurement	GCST010242	32203549	Richardson TG	11:76555128
rs12119128-<b>G</b>	3 x 10-8		0.699195	'-	0.0116627 unit increase	[0.0075-0.0158]	NAV1, IPO9-AS1	HDL cholesterol levels	high density lipoprotein cholesterol measurement	GCST010242	32203549	Richardson TG	1:201802198
rs11622947-<b>C</b>	3 x 10-8		0.458866	'-	0.0105963 unit increase	[0.0068-0.0144]	LINC01550	HDL cholesterol levels	high density lipoprotein cholesterol measurement	GCST010242	32203549	Richardson TG	14:97929956
rs502627-<b>A</b>	4 x 10-8		0.896658	'-	0.0180224 unit decrease	[0.012-0.024]	OPRM1	HDL cholesterol levels	high density lipoprotein cholesterol measurement	GCST010242	32203549	Richardson TG	6:154129854
rs78456138-<b>C</b>	4 x 10-8		0.975902	'-	0.0346587 unit decrease	[0.022-0.047]	IFIH1	HDL cholesterol levels	high density lipoprotein cholesterol measurement	GCST010242	32203549	Richardson TG	2:162275836
rs72805692-<b>A</b>	9 x 10-10		0.884869	'-	0.0183089 unit increase	[0.012-0.024]	HK1	HDL cholesterol levels	high density lipoprotein cholesterol measurement	GCST010242	32203549	Richardson TG	10:69339353
rs2551980-<b>A</b>	1 x 10-9		0.183209	'-	0.0150704 unit increase	[0.01-0.02]	METTL21A, RPS29P9	HDL cholesterol levels	high density lipoprotein cholesterol measurement	GCST010242	32203549	Richardson TG	2:207653593
rs4976033-<b>A</b>	1 x 10-9		0.598176	'-	0.012025 unit increase	[0.0082-0.0159]	AC010280.2, AC024579.1	HDL cholesterol levels	high density lipoprotein cholesterol measurement	GCST010242	32203549	Richardson TG	5:68418419
rs61919816-<b>C</b>	1 x 10-9		0.975611	'-	0.0437704 unit increase	[0.03-0.058]	'-	HDL cholesterol levels	high density lipoprotein cholesterol measurement	GCST010242	32203549	Richardson TG	Mapping not available
rs6021914-<b>T</b>	1 x 10-9		0.63443	'-	0.0120633 unit decrease	[0.0082-0.016]	LINC01524	HDL cholesterol levels	high density lipoprotein cholesterol measurement	GCST010242	32203549	Richardson TG	20:52414630
rs73179655-<b>G</b>	1 x 10-9		0.968588	'-	0.0334657 unit decrease	[0.023-0.044]	NUFIP1, LINC00330	HDL cholesterol levels	high density lipoprotein cholesterol measurement	GCST010242	32203549	Richardson TG	13:44918003
rs113261881-<b>G</b>	1 x 10-9		0.93705	'-	0.0240304 unit increase	[0.016-0.032]	DCST2	HDL cholesterol levels	high density lipoprotein cholesterol measurement	GCST010242	32203549	Richardson TG	1:155025096
rs28510484-<b>G</b>	1 x 10-9		0.82954	'-	0.0154202 unit increase	[0.01-0.02]	KLF13	HDL cholesterol levels	high density lipoprotein cholesterol measurement	GCST010242	32203549	Richardson TG	15:31345366
rs74328314-<b>A</b>	1 x 10-9		0.926466	'-	0.0225872 unit decrease	[0.015-0.03]	NFIA	HDL cholesterol levels	high density lipoprotein cholesterol measurement	GCST010242	32203549	Richardson TG	1:61205087
rs12998038-<b>C</b>	1 x 10-9		0.741297	'-	0.0132202 unit decrease	[0.0089-0.0175]	COX7A2L	HDL cholesterol levels	high density lipoprotein cholesterol measurement	GCST010242	32203549	Richardson TG	2:42375247
rs57074291-<b>C</b>	1 x 10-9		0.739309	'-	0.0131032 unit decrease	[0.0089-0.0173]	AC062015.1, MIR5702	HDL cholesterol levels	high density lipoprotein cholesterol measurement	GCST010242	32203549	Richardson TG	2:226364628
rs10916239-<b>T</b>	2 x 10-9		0.619944	'-	0.0118827 unit decrease	[0.008-0.0157]	PRSS38, WNT9A	HDL cholesterol levels	high density lipoprotein cholesterol measurement	GCST010242	32203549	Richardson TG	1:227901132
rs1970811-<b>T</b>	2 x 10-9		0.542259	'-	0.0115949 unit increase	[0.0078-0.0154]	CTBP2	HDL cholesterol levels	high density lipoprotein cholesterol measurement	GCST010242	32203549	Richardson TG	10:125007927
rs75032664-<b>C</b>	2 x 10-9		0.987091	'-	0.0549281 unit increase	[0.037-0.073]	INTS10	HDL cholesterol levels	high density lipoprotein cholesterol measurement	GCST010242	32203549	Richardson TG	8:19834914
rs7725218-<b>G</b>	2 x 10-9		0.661578	'-	0.012181 unit increase	[0.0082-0.0161]	TERT	HDL cholesterol levels	high density lipoprotein cholesterol measurement	GCST010242	32203549	Richardson TG	5:1282299
rs6790951-<b>C</b>	2 x 10-9		0.520317	'-	0.0115111 unit increase	[0.0078-0.0153]	IFT80, AC079594.2	HDL cholesterol levels	high density lipoprotein cholesterol measurement	GCST010242	32203549	Richardson TG	3:160307499
rs8126001-<b>C</b>	2 x 10-9		0.510495	'-	0.0115713 unit decrease	[0.0078-0.0153]	OPRL1	HDL cholesterol levels	high density lipoprotein cholesterol measurement	GCST010242	32203549	Richardson TG	20:64080106
rs13041173-<b>A</b>	2 x 10-9		0.658499	'-	0.0120958 unit increase	[0.0081-0.016]	TPM3P2, PIGPP3	HDL cholesterol levels	high density lipoprotein cholesterol measurement	GCST010242	32203549	Richardson TG	20:33955008
rs3794752-<b>T</b>	2 x 10-9		0.719362	'-	0.0128343 unit decrease	[0.0086-0.017]	HLF	HDL cholesterol levels	high density lipoprotein cholesterol measurement	GCST010242	32203549	Richardson TG	17:55305468
rs1818917-<b>C</b>	2 x 10-9		0.487558	'-	0.0114094 unit decrease	[0.0077-0.0152]	NDN, AC087490.1	HDL cholesterol levels	high density lipoprotein cholesterol measurement	GCST010242	32203549	Richardson TG	15:23696531
rs11878604-<b>T</b>	3 x 10-9		0.92873	'-	0.0221996 unit decrease	[0.015-0.029]	AC008537.1	HDL cholesterol levels	high density lipoprotein cholesterol measurement	GCST010242	32203549	Richardson TG	19:40827379
rs1431659-<b>A</b>	3 x 10-9		0.271535	'-	0.0127629 unit decrease	[0.0086-0.017]	KCNB2, AC011131.1	HDL cholesterol levels	high density lipoprotein cholesterol measurement	GCST010242	32203549	Richardson TG	8:72526835
rs72755439-<b>C</b>	3 x 10-9		0.711449	'-	0.0127875 unit decrease	[0.0086-0.017]	NANS, RNU6-918P	HDL cholesterol levels	high density lipoprotein cholesterol measurement	GCST010242	32203549	Richardson TG	9:98046853
rs13111599-<b>A</b>	3 x 10-9		0.262806	'-	0.0128995 unit decrease	[0.0087-0.0171]	LIN54	HDL cholesterol levels	high density lipoprotein cholesterol measurement	GCST010242	32203549	Richardson TG	4:82995884
rs2364723-<b>G</b>	3 x 10-9		0.680846	'-	0.0121743 unit decrease	[0.0082-0.0162]	NFE2L2	HDL cholesterol levels	high density lipoprotein cholesterol measurement	GCST010242	32203549	Richardson TG	2:177261818
rs7622114-<b>C</b>	3 x 10-9		0.418986	'-	0.0115403 unit decrease	[0.0077-0.0153]	TRANK1	HDL cholesterol levels	high density lipoprotein cholesterol measurement	GCST010242	32203549	Richardson TG	3:36919169
rs7658082-<b>T</b>	3 x 10-9		0.450788	'-	0.0113473 unit increase	[0.0076-0.0151]	CCSER1	HDL cholesterol levels	high density lipoprotein cholesterol measurement	GCST010242	32203549	Richardson TG	4:90324355
rs9646934-<b>C</b>	3 x 10-9		0.321581	'-	0.0121568 unit decrease	[0.0081-0.0162]	MIR4435-2HG, ACOXL	HDL cholesterol levels	high density lipoprotein cholesterol measurement	GCST010242	32203549	Richardson TG	2:111064425
rs254559-<b>C</b>	3 x 10-9		0.595173	'-	0.0114965 unit increase	[0.0077-0.0153]	C5orf66	HDL cholesterol levels	high density lipoprotein cholesterol measurement	GCST010242	32203549	Richardson TG	5:135109292
rs12921195-<b>C</b>	4 x 10-9		0.860497	'-	0.0166503 unit increase	[0.011-0.022]	MGRN1	HDL cholesterol levels	high density lipoprotein cholesterol measurement	GCST010242	32203549	Richardson TG	16:4627603
rs1412234-<b>T</b>	4 x 10-9		0.672866	'-	0.0120266 unit increase	[0.008-0.016]	LINGO2	HDL cholesterol levels	high density lipoprotein cholesterol measurement	GCST010242	32203549	Richardson TG	9:28410685
rs34717889-<b>T</b>	4 x 10-9		0.802871	'-	0.0144811 unit decrease	[0.0097-0.0193]	TSC22D2	HDL cholesterol levels	high density lipoprotein cholesterol measurement	GCST010242	32203549	Richardson TG	3:150428612
rs61596977-<b>C</b>	4 x 10-9		0.859636	'-	0.0161666 unit increase	[0.011-0.022]	NDUFAF6	HDL cholesterol levels	high density lipoprotein cholesterol measurement	GCST010242	32203549	Richardson TG	8:94984937
rs1083470-<b>G</b>	4 x 10-9		0.384281	'-	0.0115491 unit decrease	[0.0077-0.0154]	AC062032.1, AC018678.1	HDL cholesterol levels	high density lipoprotein cholesterol measurement	GCST010242	32203549	Richardson TG	2:147113546
rs11171710-<b>G</b>	4 x 10-9		0.551858	'-	0.0113701 unit increase	[0.0076-0.0152]	RAB5B	HDL cholesterol levels	high density lipoprotein cholesterol measurement	GCST010242	32203549	Richardson TG	12:55974294
rs73151974-<b>C</b>	4 x 10-9		0.855977	'-	0.0161097 unit increase	[0.011-0.021]	AC083870.1	HDL cholesterol levels	high density lipoprotein cholesterol measurement	GCST010242	32203549	Richardson TG	7:134984772
rs76530346-<b>G</b>	4 x 10-9		0.905052	'-	0.0192931 unit increase	[0.013-0.026]	AUH	HDL cholesterol levels	high density lipoprotein cholesterol measurement	GCST010242	32203549	Richardson TG	9:91248016
rs58298943-<b>C</b>	4 x 10-9		0.915682	'-	0.0201854 unit decrease	[0.013-0.027]	GPR182	HDL cholesterol levels	high density lipoprotein cholesterol measurement	GCST010242	32203549	Richardson TG	12:56997508
rs9526023-<b>G</b>	4 x 10-9		0.969048	'-	0.0325768 unit decrease	[0.022-0.043]	NUFIP1	HDL cholesterol levels	high density lipoprotein cholesterol measurement	GCST010242	32203549	Richardson TG	13:44950491
rs17124112-<b>C</b>	4 x 10-9		0.920067	'-	0.0207538 unit increase	[0.014-0.028]	AL133279.2	HDL cholesterol levels	high density lipoprotein cholesterol measurement	GCST010242	32203549	Richardson TG	14:88139165
rs115912456-<b>A</b>	4 x 10-9		0.958736	'-	0.0281485 unit decrease	[0.019-0.038]	VCAN	HDL cholesterol levels	high density lipoprotein cholesterol measurement	GCST010242	32203549	Richardson TG	5:83519339
rs7251640-<b>T</b>	4 x 10-9		0.805982	'-	0.014263 unit decrease	[0.0095-0.019]	ELL	HDL cholesterol levels	high density lipoprotein cholesterol measurement	GCST010242	32203549	Richardson TG	19:18504125
rs10438354-<b>C</b>	5 x 10-9		0.64975	'-	0.0119313 unit decrease	[0.0079-0.0159]	AC087482.1	HDL cholesterol levels	high density lipoprotein cholesterol measurement	GCST010242	32203549	Richardson TG	15:67043869
rs3825669-<b>A</b>	5 x 10-9		0.195052	'-	0.0141866 unit decrease	[0.0094-0.0189]	FOXN3	HDL cholesterol levels	high density lipoprotein cholesterol measurement	GCST010242	32203549	Richardson TG	14:89337932
rs16975758-<b>G</b>	5 x 10-9		0.623171	'-	0.0115692 unit decrease	[0.0077-0.0154]	AC011990.1, AC005771.1	HDL cholesterol levels	high density lipoprotein cholesterol measurement	GCST010242	32203549	Richardson TG	17:70423189
rs6940493-<b>A</b>	5 x 10-9		0.314517	'-	0.0120893 unit decrease	[0.008-0.0161]	AL158198.2, AL158198.1	HDL cholesterol levels	high density lipoprotein cholesterol measurement	GCST010242	32203549	Richardson TG	6:20304332
rs34720381-<b>C</b>	5 x 10-9		0.908534	'-	0.0193223 unit increase	[0.013-0.026]	PRRC2C	HDL cholesterol levels	high density lipoprotein cholesterol measurement	GCST010242	32203549	Richardson TG	1:171486183
rs1894544-<b>G</b>	5 x 10-9		0.545377	'-	0.0112374 unit increase	[0.0075-0.015]	Z84468.2	HDL cholesterol levels	high density lipoprotein cholesterol measurement	GCST010242	32203549	Richardson TG	22:48485750
rs549058-<b>G</b>	5 x 10-9		0.879681	'-	0.0171598 unit decrease	[0.011-0.023]	DLEU7, DLEU1	HDL cholesterol levels	high density lipoprotein cholesterol measurement	GCST010242	32203549	Richardson TG	13:50626909
rs8127283-<b>G</b>	5 x 10-9		0.511405	'-	0.0123137 unit increase	[0.0082-0.0164]	NRIP1	HDL cholesterol levels	high density lipoprotein cholesterol measurement	GCST010242	32203549	Richardson TG	21:15031073
rs72836561-<b>C</b>	2 x 10-212		0.968734	'-	0.170535 unit increase	[0.16-0.18]	CD300LG	HDL cholesterol levels	high density lipoprotein cholesterol measurement	GCST010242	32203549	Richardson TG	17:43848758
rs2281718-<b>A</b>	9 x 10-205		0.387428	'-	0.0596767 unit decrease	[0.056-0.064]	GALNT2	HDL cholesterol levels	high density lipoprotein cholesterol measurement	GCST010242	32203549	Richardson TG	1:230162032
rs116843064-<b>G</b>	6 x 10-195		0.980673	'-	0.206057 unit decrease	[0.19-0.22]	ANGPTL4	HDL cholesterol levels	high density lipoprotein cholesterol measurement	GCST010242	32203549	Richardson TG	19:8364439
rs429358-<b>T</b>	7 x 10-180		0.845675	'-	0.0754686 unit increase	[0.07-0.081]	APOE	HDL cholesterol levels	high density lipoprotein cholesterol measurement	GCST010242	32203549	Richardson TG	19:44908684
rs174566-<b>A</b>	1 x 10-174		0.649938	'-	0.0562453 unit increase	[0.052-0.06]	FADS2, FADS1	HDL cholesterol levels	high density lipoprotein cholesterol measurement	GCST010242	32203549	Richardson TG	11:61824890
rs9987289-<b>A</b>	7 x 10-155		0.0912604	'-	0.08734 unit decrease	[0.081-0.094]	AC022784.1	HDL cholesterol levels	high density lipoprotein cholesterol measurement	GCST010242	32203549	Richardson TG	8:9325848
rs80005209-<b>T</b>	5 x 10-144		0.970385	'-	0.144058 unit increase	[0.13-0.16]	LPL, AC100802.1	HDL cholesterol levels	high density lipoprotein cholesterol measurement	GCST010242	32203549	Richardson TG	8:20014828
rs6073958-<b>T</b>	7 x 10-143		0.801194	'-	0.0608935 unit increase	[0.056-0.066]	AL162458.1, PLTP	HDL cholesterol levels	high density lipoprotein cholesterol measurement	GCST010242	32203549	Richardson TG	20:45923216
rs1800961-<b>C</b>	1 x 10-140		0.968998	'-	0.139041 unit increase	[0.13-0.15]	HNF4A	HDL cholesterol levels	high density lipoprotein cholesterol measurement	GCST010242	32203549	Richardson TG	20:44413724
rs676210-<b>G</b>	4 x 10-140		0.794769	'-	0.0592929 unit decrease	[0.055-0.064]	APOB	HDL cholesterol levels	high density lipoprotein cholesterol measurement	GCST010242	32203549	Richardson TG	2:21008652
rs11789603-<b>C</b>	7 x 10-110		0.891956	'-	0.0685258 unit decrease	[0.062-0.075]	ABCA1	HDL cholesterol levels	high density lipoprotein cholesterol measurement	GCST010242	32203549	Richardson TG	9:104884738
rs13107325-<b>C</b>	2 x 10-108		0.925055	'-	0.0801624 unit increase	[0.073-0.087]	SLC39A8	HDL cholesterol levels	high density lipoprotein cholesterol measurement	GCST010242	32203549	Richardson TG	4:102267552
rs1052373-<b>C</b>	1 x 10-106		0.678129	'-	0.0446282 unit decrease	[0.041-0.049]	MYBPC3	HDL cholesterol levels	high density lipoprotein cholesterol measurement	GCST010242	32203549	Richardson TG	11:47333236
rs2943645-<b>C</b>	9 x 10-106		0.353333	'-	0.0434402 unit increase	[0.04-0.047]	MIR5702, AC062015.1	HDL cholesterol levels	high density lipoprotein cholesterol measurement	GCST010242	32203549	Richardson TG	2:226234464
rs10162642-<b>G</b>	2 x 10-93		0.788315	'-	0.0480088 unit increase	[0.043-0.053]	ALDH1A2	HDL cholesterol levels	high density lipoprotein cholesterol measurement	GCST010242	32203549	Richardson TG	15:58284964
rs12976395-<b>G</b>	1 x 10-90		0.495953	'-	0.041418 unit decrease	[0.037-0.045]	APOC1P1, APOC4	HDL cholesterol levels	high density lipoprotein cholesterol measurement	GCST010242	32203549	Richardson TG	19:44938650
rs921919-<b>G</b>	3 x 10-90		0.330838	'-	0.0415939 unit increase	[0.038-0.046]	SCARB1	HDL cholesterol levels	high density lipoprotein cholesterol measurement	GCST010242	32203549	Richardson TG	12:124780655
rs141469619-<b>A</b>	5 x 10-89		0.990121	'-	0.203826 unit increase	[0.18-0.22]	APOA1-AS, SIK3	HDL cholesterol levels	high density lipoprotein cholesterol measurement	GCST010242	32203549	Richardson TG	11:116843577
rs55781197-<b>A</b>	3 x 10-88		0.884965	'-	0.0588019 unit decrease	[0.053-0.065]	PSKH1	HDL cholesterol levels	high density lipoprotein cholesterol measurement	GCST010242	32203549	Richardson TG	16:67906447
rs3768321-<b>G</b>	1 x 10-79		0.803309	'-	0.0452523 unit increase	[0.041-0.05]	PABPC4, PABPC4-AS1	HDL cholesterol levels	high density lipoprotein cholesterol measurement	GCST010242	32203549	Richardson TG	1:39570256
rs308-<b>T</b>	1 x 10-79		0.979362	'-	0.126438 unit decrease	[0.11-0.14]	LPL	HDL cholesterol levels	high density lipoprotein cholesterol measurement	GCST010242	32203549	Richardson TG	8:19959965
rs571848809-<b>G</b>	7 x 10-75		0.894515	'-	0.0568765 unit increase	[0.051-0.063]	LPA	HDL cholesterol levels	high density lipoprotein cholesterol measurement	GCST010242	32203549	Richardson TG	6:160584356
rs367070-<b>A</b>	1 x 10-74		0.77443	'-	0.0417967 unit decrease	[0.037-0.046]	AC245884.7, AC245884.12	HDL cholesterol levels	high density lipoprotein cholesterol measurement	GCST010242	32203549	Richardson TG	19:54296648
rs686030-<b>C</b>	1 x 10-73		0.141178	'-	0.0497684 unit decrease	[0.044-0.055]	TTC39B	HDL cholesterol levels	high density lipoprotein cholesterol measurement	GCST010242	32203549	Richardson TG	9:15304784
rs2925979-<b>T</b>	2 x 10-73		0.300003	'-	0.0372895 unit decrease	[0.033-0.041]	CMIP	HDL cholesterol levels	high density lipoprotein cholesterol measurement	GCST010242	32203549	Richardson TG	16:81501185
rs12631510-<b>?</b>	3 x 10-7	(TransMeta)	NR	'-	'-	'-	AC018814.1, RPL21P17	High density lipoprotein cholesterol levels	high density lipoprotein cholesterol measurement	GCST009509	31647587	Willems EL	3:1959491
rs12720926-<b>?</b>	1 x 10-8	(TransMeta)	NR	'-	'-	'-	CETP	High density lipoprotein cholesterol levels	high density lipoprotein cholesterol measurement	GCST009509	31647587	Willems EL	16:56965006
rs587739738-<b>C</b>	1 x 10-12		0.917546	'-	0.0247506 unit decrease	[0.018-0.032]	AC239868.1, H2BC21	HDL cholesterol levels	high density lipoprotein cholesterol measurement	GCST010242	32203549	Richardson TG	1:149874646
rs62491176-<b>T</b>	1 x 10-12		0.859394	'-	0.0194863 unit decrease	[0.014-0.025]	AC034111.2	HDL cholesterol levels	high density lipoprotein cholesterol measurement	GCST010242	32203549	Richardson TG	8:10002403
rs2237035-<b>G</b>	1 x 10-12		0.614115	'-	0.0138982 unit decrease	[0.01-0.018]	KIT	HDL cholesterol levels	high density lipoprotein cholesterol measurement	GCST010242	32203549	Richardson TG	4:54660085
rs968050-<b>C</b>	1 x 10-12		0.51762	'-	0.0135416 unit decrease	[0.0098-0.0173]	AL589740.1	HDL cholesterol levels	high density lipoprotein cholesterol measurement	GCST010242	32203549	Richardson TG	6:98126684
rs11057468-<b>C</b>	1 x 10-12		0.606532	'-	0.0139632 unit decrease	[0.01-0.018]	RFLNA	HDL cholesterol levels	high density lipoprotein cholesterol measurement	GCST010242	32203549	Richardson TG	12:124153211
rs140201358-<b>C</b>	2 x 10-12		0.986274	'-	0.0578616 unit increase	[0.042-0.074]	PNPLA2	HDL cholesterol levels	high density lipoprotein cholesterol measurement	GCST010242	32203549	Richardson TG	11:823586
rs4800356-<b>C</b>	2 x 10-12		0.710668	'-	0.0155879 unit increase	[0.011-0.02]	AC091043.1, LINC01900	HDL cholesterol levels	high density lipoprotein cholesterol measurement	GCST010242	32203549	Richardson TG	18:22078499
rs75817747-<b>C</b>	2 x 10-12		0.971092	'-	0.0404601 unit decrease	[0.029-0.052]	LINC02710, AC024475.3	HDL cholesterol levels	high density lipoprotein cholesterol measurement	GCST010242	32203549	Richardson TG	11:46209459
rs76428106-<b>T</b>	2 x 10-12		0.98703	'-	0.0620148 unit increase	[0.045-0.079]	FLT3	HDL cholesterol levels	high density lipoprotein cholesterol measurement	GCST010242	32203549	Richardson TG	13:28029870
rs11170516-<b>G</b>	2 x 10-12		0.846472	'-	0.0186506 unit increase	[0.013-0.024]	SP1, SP7	HDL cholesterol levels	high density lipoprotein cholesterol measurement	GCST010242	32203549	Richardson TG	12:53358908
rs6924387-<b>A</b>	2 x 10-12		0.589714	'-	0.013725 unit increase	[0.0099-0.0175]	MAP3K5	HDL cholesterol levels	high density lipoprotein cholesterol measurement	GCST010242	32203549	Richardson TG	6:136761810
rs74456742-<b>G</b>	2 x 10-12		0.961944	'-	0.0361479 unit decrease	[0.026-0.046]	HDAC5	HDL cholesterol levels	high density lipoprotein cholesterol measurement	GCST010242	32203549	Richardson TG	17:44114428
rs10252234-<b>C</b>	2 x 10-12		0.762829	'-	0.0157095 unit decrease	[0.011-0.02]	C7orf50, AC091729.1	HDL cholesterol levels	high density lipoprotein cholesterol measurement	GCST010242	32203549	Richardson TG	7:1074745
rs6664374-<b>C</b>	2 x 10-12		0.652777	'-	0.0140517 unit decrease	[0.01-0.018]	LEPR	HDL cholesterol levels	high density lipoprotein cholesterol measurement	GCST010242	32203549	Richardson TG	1:65608269
rs13147189-<b>T</b>	3 x 10-12		0.683123	'-	0.0143403 unit increase	[0.01-0.018]	ADH1B, ADH1C	HDL cholesterol levels	high density lipoprotein cholesterol measurement	GCST010242	32203549	Richardson TG	4:99349099
rs62486442-<b>G</b>	3 x 10-12		0.666099	'-	0.0142368 unit increase	[0.01-0.018]	AC123777.1	HDL cholesterol levels	high density lipoprotein cholesterol measurement	GCST010242	32203549	Richardson TG	8:12765954
rs9347737-<b>A</b>	4 x 10-12		0.5717	'-	0.0135465 unit increase	[0.0097-0.0174]	PACRG-AS1	HDL cholesterol levels	high density lipoprotein cholesterol measurement	GCST010242	32203549	Richardson TG	6:163319290
rs147525635-<b>G</b>	4 x 10-12		0.440725	'-	0.0133628 unit increase	[0.0096-0.0171]	TMEM62, AC068724.4	HDL cholesterol levels	high density lipoprotein cholesterol measurement	GCST010242	32203549	Richardson TG	15:43176500
rs62338910-<b>A</b>	4 x 10-12		0.764896	'-	0.0156104 unit decrease	[0.011-0.02]	LINC02428	HDL cholesterol levels	high density lipoprotein cholesterol measurement	GCST010242	32203549	Richardson TG	4:103332732
rs140064750-<b>T</b>	4 x 10-12		0.975453	'-	0.0439765 unit increase	[0.032-0.056]	AC100802.1, LPL	HDL cholesterol levels	high density lipoprotein cholesterol measurement	GCST010242	32203549	Richardson TG	8:20048645
rs2071379-<b>A</b>	4 x 10-12		0.404861	'-	0.0134628 unit increase	[0.0097-0.0173]	AC002094.1, SARM1, VTN	HDL cholesterol levels	high density lipoprotein cholesterol measurement	GCST010242	32203549	Richardson TG	17:28368811
rs76602912-<b>T</b>	4 x 10-12		0.976212	'-	0.04341 unit increase	[0.031-0.056]	GNAS, AL121917.1	HDL cholesterol levels	high density lipoprotein cholesterol measurement	GCST010242	32203549	Richardson TG	20:58884813
rs34555420-<b>G</b>	5 x 10-12		0.901997	'-	0.0221737 unit increase	[0.016-0.028]	HFE	HDL cholesterol levels	high density lipoprotein cholesterol measurement	GCST010242	32203549	Richardson TG	6:26090042
rs1225053-<b>T</b>	5 x 10-12		0.735506	'-	0.0149852 unit increase	[0.011-0.019]	CPNE4	HDL cholesterol levels	high density lipoprotein cholesterol measurement	GCST010242	32203549	Richardson TG	3:131924008
rs75572195-<b>G</b>	5 x 10-12		0.906129	'-	0.0225924 unit decrease	[0.016-0.029]	DENND4C	HDL cholesterol levels	high density lipoprotein cholesterol measurement	GCST010242	32203549	Richardson TG	9:19360568
rs113710278-<b>C</b>	5 x 10-12		0.985466	'-	0.0545632 unit decrease	[0.039-0.07]	GNAO1	HDL cholesterol levels	high density lipoprotein cholesterol measurement	GCST010242	32203549	Richardson TG	16:56261468
rs150237291-<b>T</b>	6 x 10-12		0.978201	'-	0.045222 unit decrease	[0.032-0.058]	DYM	HDL cholesterol levels	high density lipoprotein cholesterol measurement	GCST010242	32203549	Richardson TG	18:49254644
rs34940374-<b>G</b>	6 x 10-12		0.817026	'-	0.0170097 unit increase	[0.012-0.022]	GIMAP6, AC069304.2	HDL cholesterol levels	high density lipoprotein cholesterol measurement	GCST010242	32203549	Richardson TG	7:150634289
rs76213248-<b>C</b>	7 x 10-12		0.58953	'-	0.0133361 unit decrease	[0.0095-0.0171]	KANK2, SPC24	HDL cholesterol levels	high density lipoprotein cholesterol measurement	GCST010242	32203549	Richardson TG	19:11159217
rs2964007-<b>A</b>	7 x 10-12		0.338603	'-	0.0138582 unit decrease	[0.0099-0.0178]	LINC01861, GRIA1	HDL cholesterol levels	high density lipoprotein cholesterol measurement	GCST010242	32203549	Richardson TG	5:153834089
rs2520096-<b>A</b>	7 x 10-12		0.729808	'-	0.0147445 unit decrease	[0.011-0.019]	BRD3, AL445931.1	HDL cholesterol levels	high density lipoprotein cholesterol measurement	GCST010242	32203549	Richardson TG	9:134054294
rs35706812-<b>A</b>	8 x 10-12		0.570299	'-	0.0131394 unit increase	[0.0094-0.0169]	AC006011.1, ZFP91P1	HDL cholesterol levels	high density lipoprotein cholesterol measurement	GCST010242	32203549	Richardson TG	2:127836403
rs73221948-<b>G</b>	9 x 10-12		0.709278	'-	0.0148625 unit increase	[0.011-0.019]	AC009623.1	HDL cholesterol levels	high density lipoprotein cholesterol measurement	GCST010242	32203549	Richardson TG	8:25607154
rs9469583-<b>T</b>	9 x 10-12		0.480341	'-	0.0130287 unit decrease	[0.0093-0.0168]	IP6K3, LEMD2	HDL cholesterol levels	high density lipoprotein cholesterol measurement	GCST010242	32203549	Richardson TG	6:33749993
rs6590207-<b>A</b>	9 x 10-12		0.709335	'-	0.0148093 unit increase	[0.011-0.019]	KIRREL3	HDL cholesterol levels	high density lipoprotein cholesterol measurement	GCST010242	32203549	Richardson TG	11:126446130
rs11601507-<b>C</b>	9 x 10-12		0.930383	'-	0.0251639 unit increase	[0.018-0.032]	TRIM5	HDL cholesterol levels	high density lipoprotein cholesterol measurement	GCST010242	32203549	Richardson TG	11:5679844
rs12803463-<b>G</b>	1 x 10-11		0.919021	'-	0.0237269 unit decrease	[0.017-0.031]	ZFP91-CNTF, ZFP91	HDL cholesterol levels	high density lipoprotein cholesterol measurement	GCST010242	32203549	Richardson TG	11:58608647
rs79634051-<b>G</b>	1 x 10-11		0.971824	'-	0.0390728 unit decrease	[0.028-0.05]	PSMA1	HDL cholesterol levels	high density lipoprotein cholesterol measurement	GCST010242	32203549	Richardson TG	11:14540399
rs13263821-<b>G</b>	1 x 10-11		0.813088	'-	0.0168344 unit increase	[0.012-0.022]	ZFPM2	HDL cholesterol levels	high density lipoprotein cholesterol measurement	GCST010242	32203549	Richardson TG	8:104969981
rs2705616-<b>C</b>	1 x 10-11		0.469012	'-	0.0129676 unit increase	[0.0092-0.0167]	AFF1	HDL cholesterol levels	high density lipoprotein cholesterol measurement	GCST010242	32203549	Richardson TG	4:86941244
rs9980311-<b>A</b>	1 x 10-11		0.744246	'-	0.0151544 unit increase	[0.011-0.02]	COL18A1	HDL cholesterol levels	high density lipoprotein cholesterol measurement	GCST010242	32203549	Richardson TG	21:45479365
rs330042-<b>G</b>	1 x 10-11		0.734194	'-	0.0145553 unit decrease	[0.01-0.019]	AC022784.1	HDL cholesterol levels	high density lipoprotein cholesterol measurement	GCST010242	32203549	Richardson TG	8:9247662
rs11021232-<b>T</b>	2 x 10-11		0.819041	'-	0.0167738 unit increase	[0.012-0.022]	AP000820.2	HDL cholesterol levels	high density lipoprotein cholesterol measurement	GCST010242	32203549	Richardson TG	11:95587644
rs11631178-<b>T</b>	2 x 10-11		0.896191	'-	0.0210646 unit decrease	[0.015-0.027]	ALDH1A2, LIPC	HDL cholesterol levels	high density lipoprotein cholesterol measurement	GCST010242	32203549	Richardson TG	15:58422588
rs12411959-<b>A</b>	2 x 10-11		0.779096	'-	0.015565 unit increase	[0.011-0.02]	LINC00838, AL450313.1	HDL cholesterol levels	high density lipoprotein cholesterol measurement	GCST010242	32203549	Richardson TG	10:33726753
rs1884589-<b>A</b>	2 x 10-11		0.434151	'-	0.0129945 unit increase	[0.0092-0.0168]	RPL41P1, AL109807.1	HDL cholesterol levels	high density lipoprotein cholesterol measurement	GCST010242	32203549	Richardson TG	20:21904981
rs113761591-<b>C</b>	2 x 10-11		0.799746	'-	0.0160887 unit increase	[0.011-0.021]	TPRA1	HDL cholesterol levels	high density lipoprotein cholesterol measurement	GCST010242	32203549	Richardson TG	3:127586512
rs12814794-<b>G</b>	2 x 10-11		0.246311	'-	0.0149334 unit decrease	[0.011-0.019]	AC022509.2, SSPN, AC022509.1	HDL cholesterol levels	high density lipoprotein cholesterol measurement	GCST010242	32203549	Richardson TG	12:26287765
rs2585398-<b>C</b>	2 x 10-11		0.450505	'-	0.0129471 unit increase	[0.0092-0.0167]	AC129492.3, PER1	HDL cholesterol levels	high density lipoprotein cholesterol measurement	GCST010242	32203549	Richardson TG	17:8151542
rs374039502-<b>T</b>	2 x 10-11		0.97895	'-	0.047464 unit increase	[0.034-0.061]	TNFSF13B	HDL cholesterol levels	high density lipoprotein cholesterol measurement	GCST010242	32203549	Richardson TG	13:108308037
rs6874833-<b>C</b>	9 x 10-9		0.370987	'-	0.0113475 unit decrease	[0.0075-0.0152]	IQGAP2, SNRPCP2	HDL cholesterol levels	high density lipoprotein cholesterol measurement	GCST010242	32203549	Richardson TG	5:76400837
rs6131012-<b>A</b>	1 x 10-8		0.603185	'-	0.011299 unit decrease	[0.0074-0.0152]	RPL13P2	HDL cholesterol levels	high density lipoprotein cholesterol measurement	GCST010242	32203549	Richardson TG	20:46100022
rs7650845-<b>C</b>	1 x 10-8		0.185559	'-	0.0141034 unit increase	[0.0093-0.0189]	ZBTB20	HDL cholesterol levels	high density lipoprotein cholesterol measurement	GCST010242	32203549	Richardson TG	3:114765525
rs6059958-<b>C</b>	1 x 10-8		0.829258	'-	0.0146548 unit decrease	[0.0096-0.0197]	HM13	HDL cholesterol levels	high density lipoprotein cholesterol measurement	GCST010242	32203549	Richardson TG	20:31555475
rs3859588-<b>T</b>	1 x 10-8		0.782253	'-	0.0133561 unit increase	[0.0088-0.0179]	RNU7-173P, SRMP1	HDL cholesterol levels	high density lipoprotein cholesterol measurement	GCST010242	32203549	Richardson TG	20:47847399
rs6987377-<b>A</b>	1 x 10-8		0.41724	'-	0.0111003 unit decrease	[0.0073-0.0149]	ZFPM2-AS1, ZFPM2	HDL cholesterol levels	high density lipoprotein cholesterol measurement	GCST010242	32203549	Richardson TG	8:105578456
rs75479205-<b>A</b>	1 x 10-8		0.810505	'-	0.0139462 unit decrease	[0.0092-0.0187]	AL139095.5, RREB1	HDL cholesterol levels	high density lipoprotein cholesterol measurement	GCST010242	32203549	Richardson TG	6:7255377
rs11009262-<b>G</b>	1 x 10-8		0.942683	'-	0.0234022 unit increase	[0.015-0.031]	NRP1, IATPR	HDL cholesterol levels	high density lipoprotein cholesterol measurement	GCST010242	32203549	Richardson TG	10:33159836
rs1395221-<b>G</b>	1 x 10-8		0.602353	'-	0.0111605 unit increase	[0.0073-0.015]	ATP5MGP3, DHX15	HDL cholesterol levels	high density lipoprotein cholesterol measurement	GCST010242	32203549	Richardson TG	4:24625280
rs201441-<b>T</b>	1 x 10-8		0.419318	'-	0.0110517 unit increase	[0.0073-0.0148]	CUX1	HDL cholesterol levels	high density lipoprotein cholesterol measurement	GCST010242	32203549	Richardson TG	7:102094047
rs6738438-<b>C</b>	1 x 10-8		0.636427	'-	0.0113203 unit increase	[0.0074-0.0152]	PID1	HDL cholesterol levels	high density lipoprotein cholesterol measurement	GCST010242	32203549	Richardson TG	2:229155504
rs7316878-<b>T</b>	1 x 10-8		0.566337	'-	0.0115239 unit decrease	[0.0076-0.0155]	RNU6-400P, AC016956.1	HDL cholesterol levels	high density lipoprotein cholesterol measurement	GCST010242	32203549	Richardson TG	12:33562998
rs12146566-<b>A</b>	1 x 10-8		0.802646	'-	0.0136347 unit increase	[0.0089-0.0183]	PDGFD	HDL cholesterol levels	high density lipoprotein cholesterol measurement	GCST010242	32203549	Richardson TG	11:104000676
rs13300004-<b>A</b>	1 x 10-8		0.986697	'-	0.0487788 unit increase	[0.032-0.066]	OR13D1, OR13C1P	HDL cholesterol levels	high density lipoprotein cholesterol measurement	GCST010242	32203549	Richardson TG	9:104660330
rs2362541-<b>T</b>	1 x 10-8		0.492483	'-	0.0108519 unit increase	[0.0071-0.0146]	LBH	HDL cholesterol levels	high density lipoprotein cholesterol measurement	GCST010242	32203549	Richardson TG	2:30255587
rs35580606-<b>A</b>	1 x 10-8		0.483091	'-	0.0108931 unit increase	[0.0071-0.0146]	EEPD1	HDL cholesterol levels	high density lipoprotein cholesterol measurement	GCST010242	32203549	Richardson TG	7:36253316
rs6762415-<b>T</b>	1 x 10-8		0.464711	'-	0.010907 unit increase	[0.0072-0.0147]	TF	HDL cholesterol levels	high density lipoprotein cholesterol measurement	GCST010242	32203549	Richardson TG	3:133759713
rs7826177-<b>T</b>	1 x 10-8		0.364577	'-	0.0112826 unit decrease	[0.0074-0.0152]	LINC01288, AC090993.1	HDL cholesterol levels	high density lipoprotein cholesterol measurement	GCST010242	32203549	Richardson TG	8:34549022
rs12692596-<b>C</b>	1 x 10-8		0.627892	'-	0.0111672 unit increase	[0.0073-0.015]	RBMS1	HDL cholesterol levels	high density lipoprotein cholesterol measurement	GCST010242	32203549	Richardson TG	2:160409399
rs42125-<b>A</b>	1 x 10-8		0.976791	'-	0.0398455 unit increase	[0.026-0.054]	FZD9, AC005049.1	HDL cholesterol levels	high density lipoprotein cholesterol measurement	GCST010242	32203549	Richardson TG	7:73409447
rs6002946-<b>G</b>	1 x 10-8		0.322817	'-	0.0116715 unit decrease	[0.0076-0.0157]	AL049757.1, A4GALT	HDL cholesterol levels	high density lipoprotein cholesterol measurement	GCST010242	32203549	Richardson TG	22:42754517
rs680321-<b>T</b>	1 x 10-8		0.543443	'-	0.0108871 unit decrease	[0.0071-0.0146]	MEP1B, GAREM1	HDL cholesterol levels	high density lipoprotein cholesterol measurement	GCST010242	32203549	Richardson TG	18:32217995
rs2750411-<b>T</b>	1 x 10-8		0.5081	'-	0.0108389 unit increase	[0.0071-0.0146]	REPS1	HDL cholesterol levels	high density lipoprotein cholesterol measurement	GCST010242	32203549	Richardson TG	6:138905493
rs38166-<b>T</b>	1 x 10-8		0.248987	'-	0.0125618 unit decrease	[0.0082-0.0169]	CRPPA, AC006041.1	HDL cholesterol levels	high density lipoprotein cholesterol measurement	GCST010242	32203549	Richardson TG	7:15849735
rs4755720-<b>C</b>	1 x 10-8		0.39257	'-	0.0110921 unit decrease	[0.0073-0.0149]	AC068205.1, AC068205.2	HDL cholesterol levels	high density lipoprotein cholesterol measurement	GCST010242	32203549	Richardson TG	11:43607199
rs17326656-<b>G</b>	8 x 10-24		0.761335	'-	0.0225271 unit increase	[0.018-0.027]	STON1-GTF2A1L, AC073082.1, LHCGR	HDL cholesterol levels	high density lipoprotein cholesterol measurement	GCST010242	32203549	Richardson TG	2:48735152
rs2068888-<b>G</b>	1 x 10-23		0.549555	'-	0.0191975 unit decrease	[0.015-0.023]	NIP7P1, CYP26A1	HDL cholesterol levels	high density lipoprotein cholesterol measurement	GCST010242	32203549	Richardson TG	10:93079885
rs77403571-<b>G</b>	1 x 10-23		0.937382	'-	0.0400385 unit decrease	[0.032-0.048]	MAPK8IP1	HDL cholesterol levels	high density lipoprotein cholesterol measurement	GCST010242	32203549	Richardson TG	11:45892056
rs632057-<b>T</b>	2 x 10-23		0.372279	'-	0.0196758 unit decrease	[0.016-0.024]	AL592429.2	HDL cholesterol levels	high density lipoprotein cholesterol measurement	GCST010242	32203549	Richardson TG	6:139512875
rs6542680-<b>C</b>	2 x 10-23		0.180273	'-	0.0249275 unit increase	[0.02-0.03]	RPS7, COLEC11	HDL cholesterol levels	high density lipoprotein cholesterol measurement	GCST010242	32203549	Richardson TG	2:3592552
rs72647336-<b>G</b>	2 x 10-23		0.943372	'-	0.0441541 unit increase	[0.035-0.053]	TRIB1	HDL cholesterol levels	high density lipoprotein cholesterol measurement	GCST010242	32203549	Richardson TG	8:125432813
rs62271373-<b>T</b>	2 x 10-23		0.940027	'-	0.0407194 unit increase	[0.033-0.049]	AC018545.1, TSC22D2	HDL cholesterol levels	high density lipoprotein cholesterol measurement	GCST010242	32203549	Richardson TG	3:150348753
rs73243877-<b>A</b>	2 x 10-23		0.831911	'-	0.0253996 unit increase	[0.02-0.03]	SMIM20, LINC02357	HDL cholesterol levels	high density lipoprotein cholesterol measurement	GCST010242	32203549	Richardson TG	4:26045994
rs72926946-<b>C</b>	2 x 10-23		0.703621	'-	0.0207168 unit increase	[0.017-0.025]	BMPR2, MTCO1P17	HDL cholesterol levels	high density lipoprotein cholesterol measurement	GCST010242	32203549	Richardson TG	2:202613145
rs11645157-<b>T</b>	5 x 10-23		0.505227	'-	0.0186404 unit decrease	[0.015-0.022]	PLLP	HDL cholesterol levels	high density lipoprotein cholesterol measurement	GCST010242	32203549	Richardson TG	16:57274511
rs9817452-<b>G</b>	7 x 10-23		0.612311	'-	0.0193457 unit decrease	[0.015-0.023]	LINC00880, LEKR1	HDL cholesterol levels	high density lipoprotein cholesterol measurement	GCST010242	32203549	Richardson TG	3:157077625
rs2159607-<b>G</b>	9 x 10-23		0.189129	'-	0.0238894 unit increase	[0.019-0.029]	NISCH	HDL cholesterol levels	high density lipoprotein cholesterol measurement	GCST010242	32203549	Richardson TG	3:52467435
rs142288236-<b>C</b>	2 x 10-22		0.985309	'-	0.0775348 unit increase	[0.062-0.093]	AC100802.1, LPL	HDL cholesterol levels	high density lipoprotein cholesterol measurement	GCST010242	32203549	Richardson TG	8:19988101
rs2307111-<b>T</b>	2 x 10-22		0.605079	'-	0.0190204 unit decrease	[0.015-0.023]	POC5	HDL cholesterol levels	high density lipoprotein cholesterol measurement	GCST010242	32203549	Richardson TG	5:75707853
rs10955991-<b>T</b>	3 x 10-22		0.31822	'-	0.019752 unit increase	[0.016-0.024]	AC068413.1, AC104958.2	HDL cholesterol levels	high density lipoprotein cholesterol measurement	GCST010242	32203549	Richardson TG	8:120855540
rs4871624-<b>T</b>	4 x 10-22		0.713272	'-	0.0204064 unit increase	[0.016-0.025]	AC016074.2, AC091114.1	HDL cholesterol levels	high density lipoprotein cholesterol measurement	GCST010242	32203549	Richardson TG	8:125617084
rs7750688-<b>C</b>	4 x 10-22		0.243395	'-	0.0214656 unit decrease	[0.017-0.026]	CCND3	HDL cholesterol levels	high density lipoprotein cholesterol measurement	GCST010242	32203549	Richardson TG	6:42024002
rs7757193-<b>G</b>	8 x 10-22		0.634684	'-	0.0190593 unit increase	[0.015-0.023]	CCDC162P	HDL cholesterol levels	high density lipoprotein cholesterol measurement	GCST010242	32203549	Richardson TG	6:109189769
rs142493909-<b>T</b>	1 x 10-21		0.98133	'-	0.0671377 unit decrease	[0.053-0.081]	MT1DP, MT1CP	HDL cholesterol levels	high density lipoprotein cholesterol measurement	GCST010242	32203549	Richardson TG	16:56645976
rs907866-<b>G</b>	2 x 10-21		0.554513	'-	0.0182898 unit increase	[0.015-0.022]	RN7SL140P, RPS16P2	HDL cholesterol levels	high density lipoprotein cholesterol measurement	GCST010242	32203549	Richardson TG	2:20171619
rs4650994-<b>G</b>	2 x 10-21		0.46816	'-	0.0180675 unit increase	[0.014-0.022]	C1orf220, TEX35	HDL cholesterol levels	high density lipoprotein cholesterol measurement	GCST010242	32203549	Richardson TG	1:178546177
rs7925100-<b>G</b>	2 x 10-21		0.603654	'-	0.0184897 unit increase	[0.015-0.022]	VPS11	HDL cholesterol levels	high density lipoprotein cholesterol measurement	GCST010242	32203549	Richardson TG	11:119070886
rs532436-<b>G</b>	3 x 10-21		0.815394	'-	0.0232183 unit decrease	[0.018-0.028]	ABO	HDL cholesterol levels	high density lipoprotein cholesterol measurement	GCST010242	32203549	Richardson TG	9:133274414
rs267738-<b>T</b>	1 x 10-20		0.780647	'-	0.0214169 unit decrease	[0.017-0.026]	CERS2	HDL cholesterol levels	high density lipoprotein cholesterol measurement	GCST010242	32203549	Richardson TG	1:150968149
rs17309930-<b>C</b>	1 x 10-20		0.794867	'-	0.021922 unit increase	[0.017-0.027]	AC103796.1	HDL cholesterol levels	high density lipoprotein cholesterol measurement	GCST010242	32203549	Richardson TG	11:27726946
rs73457437-<b>G</b>	8 x 10-11		0.967901	'-	0.0350687 unit increase	[0.024-0.046]	AC136759.1, AC135977.1	HDL cholesterol levels	high density lipoprotein cholesterol measurement	GCST010242	32203549	Richardson TG	11:49478923
rs11878235-<b>G</b>	8 x 10-11		0.406681	'-	0.0127368 unit decrease	[0.0089-0.0166]	MAP2K7	HDL cholesterol levels	high density lipoprotein cholesterol measurement	GCST010242	32203549	Richardson TG	19:7911813
rs73082723-<b>C</b>	9 x 10-11		0.780223	'-	0.0155127 unit decrease	[0.011-0.02]	IQCF1, IQCF5-AS1	HDL cholesterol levels	high density lipoprotein cholesterol measurement	GCST010242	32203549	Richardson TG	3:51892801
rs150300171-<b>A</b>	9 x 10-11		0.953797	'-	0.0294484 unit increase	[0.021-0.038]	GTF2I	HDL cholesterol levels	high density lipoprotein cholesterol measurement	GCST010242	32203549	Richardson TG	7:74688561
rs12516070-<b>T</b>	1 x 10-10		0.483786	'-	0.0124977 unit decrease	[0.0087-0.0163]	PDE4D	HDL cholesterol levels	high density lipoprotein cholesterol measurement	GCST010242	32203549	Richardson TG	5:60095809
rs32578-<b>G</b>	1 x 10-10		0.690984	'-	0.0133241 unit decrease	[0.0093-0.0174]	PPARGC1B	HDL cholesterol levels	high density lipoprotein cholesterol measurement	GCST010242	32203549	Richardson TG	5:149832305
rs62428831-<b>T</b>	1 x 10-10		0.858454	'-	0.0177819 unit decrease	[0.012-0.023]	HIVEP2	HDL cholesterol levels	high density lipoprotein cholesterol measurement	GCST010242	32203549	Richardson TG	6:142926024
rs72801474-<b>G</b>	1 x 10-10		0.908103	'-	0.0212955 unit decrease	[0.015-0.028]	HSPA4, AC113410.3	HDL cholesterol levels	high density lipoprotein cholesterol measurement	GCST010242	32203549	Richardson TG	5:133108436
rs12686780-<b>C</b>	1 x 10-10		0.825	'-	0.0161543 unit increase	[0.011-0.021]	CENPP, IPPK	HDL cholesterol levels	high density lipoprotein cholesterol measurement	GCST010242	32203549	Richardson TG	9:92620015
rs4875043-<b>A</b>	1 x 10-10		0.783179	'-	0.0149835 unit increase	[0.01-0.02]	AC105118.1	HDL cholesterol levels	high density lipoprotein cholesterol measurement	GCST010242	32203549	Richardson TG	8:143414602
rs10950390-<b>C</b>	1 x 10-10		0.791891	'-	0.0151656 unit increase	[0.011-0.02]	TMEM106B, THSD7A	HDL cholesterol levels	high density lipoprotein cholesterol measurement	GCST010242	32203549	Richardson TG	7:12185082
rs61884030-<b>T</b>	1 x 10-10		0.860509	'-	0.0177467 unit decrease	[0.012-0.023]	RRAS2, AC018523.1	HDL cholesterol levels	high density lipoprotein cholesterol measurement	GCST010242	32203549	Richardson TG	11:14422997
rs2298214-<b>C</b>	1 x 10-10		0.422628	'-	0.0124547 unit increase	[0.0086-0.0163]	HES4	HDL cholesterol levels	high density lipoprotein cholesterol measurement	GCST010242	32203549	Richardson TG	1:999842
rs15052-<b>T</b>	2 x 10-10		0.824152	'-	0.016053 unit decrease	[0.011-0.021]	HNRNPUL1, AC011462.5, TGFB1	HDL cholesterol levels	high density lipoprotein cholesterol measurement	GCST010242	32203549	Richardson TG	19:41307470
rs68006638-<b>G</b>	2 x 10-10		0.903995	'-	0.0208037 unit increase	[0.014-0.027]	SCGN, H2AC1	HDL cholesterol levels	high density lipoprotein cholesterol measurement	GCST010242	32203549	Richardson TG	6:25710343
rs9884482-<b>T</b>	2 x 10-10		0.628049	'-	0.0125876 unit increase	[0.0087-0.0165]	TET2	HDL cholesterol levels	high density lipoprotein cholesterol measurement	GCST010242	32203549	Richardson TG	4:105160479
rs13323506-<b>A</b>	2 x 10-10		0.311266	'-	0.0131152 unit decrease	[0.0091-0.0171]	TMEM40, CRIP1P1	HDL cholesterol levels	high density lipoprotein cholesterol measurement	GCST010242	32203549	Richardson TG	3:12695732
rs183078-<b>A</b>	2 x 10-10		0.597444	'-	0.0123941 unit decrease	[0.0086-0.0162]	AL161421.1, PSME2P2	HDL cholesterol levels	high density lipoprotein cholesterol measurement	GCST010242	32203549	Richardson TG	13:48939216
rs4654395-<b>C</b>	2 x 10-10		0.475033	'-	0.0121325 unit increase	[0.0084-0.0159]	PTPRU	HDL cholesterol levels	high density lipoprotein cholesterol measurement	GCST010242	32203549	Richardson TG	1:29240900
rs78595810-<b>G</b>	2 x 10-10		0.986712	'-	0.0527925 unit increase	[0.036-0.069]	MYL3	HDL cholesterol levels	high density lipoprotein cholesterol measurement	GCST010242	32203549	Richardson TG	3:46868322
rs17041868-<b>T</b>	2 x 10-10		0.935985	'-	0.0245869 unit increase	[0.017-0.032]	MIR4435-2HG, BCL2L11	HDL cholesterol levels	high density lipoprotein cholesterol measurement	GCST010242	32203549	Richardson TG	2:111137143
rs61926301-<b>G</b>	2 x 10-10		0.596663	'-	0.0122696 unit decrease	[0.0085-0.0161]	ATF1	HDL cholesterol levels	high density lipoprotein cholesterol measurement	GCST010242	32203549	Richardson TG	12:50764080
rs185073199-<b>T</b>	3 x 10-10		0.989733	'-	0.0637345 unit decrease	[0.044-0.083]	ITGA10	HDL cholesterol levels	high density lipoprotein cholesterol measurement	GCST010242	32203549	Richardson TG	1:145898360
rs7036107-<b>A</b>	3 x 10-10		0.489022	'-	0.0122734 unit increase	[0.0085-0.0161]	SEMA4D, AL161910.1	HDL cholesterol levels	high density lipoprotein cholesterol measurement	GCST010242	32203549	Richardson TG	9:89562982
rs72654647-<b>G</b>	3 x 10-10		0.752205	'-	0.0138902 unit increase	[0.0096-0.0182]	SRRM1, AL445648.1	HDL cholesterol levels	high density lipoprotein cholesterol measurement	GCST010242	32203549	Richardson TG	1:24695823
rs112192770-<b>C</b>	3 x 10-10		0.946968	'-	0.0286032 unit decrease	[0.02-0.038]	C11orf49	HDL cholesterol levels	high density lipoprotein cholesterol measurement	GCST010242	32203549	Richardson TG	11:46970257
rs200540247-<b>A</b>	3 x 10-10		0.288922	'-	0.0133506 unit decrease	[0.0092-0.0175]	FSD2	HDL cholesterol levels	high density lipoprotein cholesterol measurement	GCST010242	32203549	Richardson TG	15:82797037
rs248653-<b>T</b>	3 x 10-10		0.963341	'-	0.0319312 unit increase	[0.022-0.042]	CDC42SE2	HDL cholesterol levels	high density lipoprotein cholesterol measurement	GCST010242	32203549	Richardson TG	5:131320335
rs1240820-<b>G</b>	4 x 10-10		0.706837	'-	0.0131815 unit decrease	[0.0091-0.0173]	AL137003.1, AL133405.2	HDL cholesterol levels	high density lipoprotein cholesterol measurement	GCST010242	32203549	Richardson TG	6:16824906
rs56105022-<b>G</b>	4 x 10-10		0.96422	'-	0.0338754 unit increase	[0.023-0.044]	CNIH4	HDL cholesterol levels	high density lipoprotein cholesterol measurement	GCST010242	32203549	Richardson TG	1:224357044
rs1086056-<b>T</b>	4 x 10-10		0.155371	'-	0.0165187 unit increase	[0.011-0.022]	GPR149	HDL cholesterol levels	high density lipoprotein cholesterol measurement	GCST010242	32203549	Richardson TG	3:154370622
rs4078216-<b>G</b>	4 x 10-10		0.759913	'-	0.0139898 unit decrease	[0.0096-0.0184]	DHX37	HDL cholesterol levels	high density lipoprotein cholesterol measurement	GCST010242	32203549	Richardson TG	12:124950170
rs55801554-<b>C</b>	4 x 10-10		0.752647	'-	0.0138395 unit decrease	[0.0095-0.0182]	RNF145	HDL cholesterol levels	high density lipoprotein cholesterol measurement	GCST010242	32203549	Richardson TG	5:159195524
rs9877304-<b>G</b>	4 x 10-10		0.736691	'-	0.0135927 unit increase	[0.0093-0.0179]	RNU6-910P, UBXN7	HDL cholesterol levels	high density lipoprotein cholesterol measurement	GCST010242	32203549	Richardson TG	3:196346201
rs11043221-<b>A</b>	4 x 10-10		0.701528	'-	0.0131113 unit decrease	[0.009-0.0172]	HPD	HDL cholesterol levels	high density lipoprotein cholesterol measurement	GCST010242	32203549	Richardson TG	12:121863138
rs17566828-<b>G</b>	4 x 10-10		0.959171	'-	0.0300435 unit decrease	[0.021-0.039]	AP001781.1	HDL cholesterol levels	high density lipoprotein cholesterol measurement	GCST010242	32203549	Richardson TG	11:111773677
rs2417125-<b>A</b>	4 x 10-10		0.715983	'-	0.0132127 unit increase	[0.0091-0.0174]	TBC1D13	HDL cholesterol levels	high density lipoprotein cholesterol measurement	GCST010242	32203549	Richardson TG	9:128799953
rs11883967-<b>A</b>	4 x 10-10		0.338493	'-	0.0125786 unit decrease	[0.0086-0.0165]	MEIS1	HDL cholesterol levels	high density lipoprotein cholesterol measurement	GCST010242	32203549	Richardson TG	2:66446730
rs4947121-<b>T</b>	5 x 10-10		0.226407	'-	0.0141734 unit increase	[0.0097-0.0186]	TRAF3IP2-AS1	HDL cholesterol levels	high density lipoprotein cholesterol measurement	GCST010242	32203549	Richardson TG	6:111513751
rs738409-<b>C</b>	5 x 10-10		0.783224	'-	0.0143977 unit increase	[0.0099-0.0189]	PNPLA3	HDL cholesterol levels	high density lipoprotein cholesterol measurement	GCST010242	32203549	Richardson TG	22:43928847
rs10896581-<b>G</b>	5 x 10-10		0.878793	'-	0.0181347 unit increase	[0.012-0.024]	APLNR, LRRC55	HDL cholesterol levels	high density lipoprotein cholesterol measurement	GCST010242	32203549	Richardson TG	11:57196750
rs183906992-<b>T</b>	5 x 10-10		0.957251	'-	0.029467 unit decrease	[0.02-0.039]	PON3	HDL cholesterol levels	high density lipoprotein cholesterol measurement	GCST010242	32203549	Richardson TG	7:95382636
rs2965169-<b>A</b>	6 x 10-10		0.611261	'-	0.0121294 unit decrease	[0.0083-0.016]	BCL3	HDL cholesterol levels	high density lipoprotein cholesterol measurement	GCST010242	32203549	Richardson TG	19:44747899
rs11961755-<b>G</b>	6 x 10-10		0.751952	'-	0.0137125 unit increase	[0.0094-0.018]	GJA1	HDL cholesterol levels	high density lipoprotein cholesterol measurement	GCST010242	32203549	Richardson TG	6:121445140
rs62565259-<b>C</b>	6 x 10-10		0.828998	'-	0.015788 unit decrease	[0.011-0.021]	AL359710.1, STX17-AS1	HDL cholesterol levels	high density lipoprotein cholesterol measurement	GCST010242	32203549	Richardson TG	9:99400288
rs2098918-<b>C</b>	6 x 10-10		0.544869	'-	0.0118408 unit decrease	[0.0081-0.0156]	AL136537.1, MIR4801	HDL cholesterol levels	high density lipoprotein cholesterol measurement	GCST010242	32203549	Richardson TG	4:37149911
rs77234291-<b>A</b>	7 x 10-10		0.983687	'-	0.0459533 unit decrease	[0.031-0.061]	PDP2, NAE1	HDL cholesterol levels	high density lipoprotein cholesterol measurement	GCST010242	32203549	Richardson TG	16:66877995
rs1252425-<b>C</b>	7 x 10-10		0.344146	'-	0.0124305 unit decrease	[0.0085-0.0164]	RAB11AP2, GGTA2P	HDL cholesterol levels	high density lipoprotein cholesterol measurement	GCST010242	32203549	Richardson TG	12:67258192
rs77916918-<b>G</b>	7 x 10-10		0.965751	'-	0.0321839 unit decrease	[0.022-0.042]	LINC02735	HDL cholesterol levels	high density lipoprotein cholesterol measurement	GCST010242	32203549	Richardson TG	11:56860610
rs7488780-<b>G</b>	9 x 10-10		0.795737	'-	0.0145424 unit decrease	[0.0099-0.0192]	PDE3A	HDL cholesterol levels	high density lipoprotein cholesterol measurement	GCST010242	32203549	Richardson TG	12:20426458
rs17138358-<b>G</b>	4 x 10-44		0.601608	'-	0.0271383 unit increase	[0.023-0.031]	SNX13	HDL cholesterol levels	high density lipoprotein cholesterol measurement	GCST010242	32203549	Richardson TG	7:17880630
rs61352607-<b>G</b>	6 x 10-43		0.759149	'-	0.0305532 unit decrease	[0.026-0.035]	INHBC	HDL cholesterol levels	high density lipoprotein cholesterol measurement	GCST010242	32203549	Richardson TG	12:57445390
rs2263329-<b>T</b>	8 x 10-43		0.641185	'-	0.0272844 unit increase	[0.023-0.031]	ILRUN	HDL cholesterol levels	high density lipoprotein cholesterol measurement	GCST010242	32203549	Richardson TG	6:34627766
rs7817574-<b>T</b>	4 x 10-42		0.814995	'-	0.0331636 unit decrease	[0.028-0.038]	GPIHBP1, ZFP41	HDL cholesterol levels	high density lipoprotein cholesterol measurement	GCST010242	32203549	Richardson TG	8:143220400
rs2256609-<b>A</b>	2 x 10-41		0.810763	'-	0.0328809 unit increase	[0.028-0.038]	UBE2L3	HDL cholesterol levels	high density lipoprotein cholesterol measurement	GCST010242	32203549	Richardson TG	22:21570728
rs559355-<b>A</b>	8 x 10-41		0.842703	'-	0.0349543 unit increase	[0.03-0.04]	RN7SL786P, MOGAT2	HDL cholesterol levels	high density lipoprotein cholesterol measurement	GCST010242	32203549	Richardson TG	11:75740236
rs2642438-<b>A</b>	2 x 10-40		0.297302	'-	0.027676 unit decrease	[0.024-0.032]	MTARC1, AL445423.3	HDL cholesterol levels	high density lipoprotein cholesterol measurement	GCST010242	32203549	Richardson TG	1:220796686
rs6902116-<b>A</b>	2 x 10-40		0.677972	'-	0.0274179 unit increase	[0.023-0.031]	HLA-B	HDL cholesterol levels	high density lipoprotein cholesterol measurement	GCST010242	32203549	Richardson TG	6:31332509
rs58473820-<b>C</b>	7 x 10-39		0.62193	'-	0.0256484 unit decrease	[0.022-0.03]	AP002469.1, UBASH3B	HDL cholesterol levels	high density lipoprotein cholesterol measurement	GCST010242	32203549	Richardson TG	11:122643695
rs193084249-<b>A</b>	4 x 10-38		0.976514	'-	0.0828018 unit increase	[0.07-0.095]	AL512408.1, AL627082.1	HDL cholesterol levels	high density lipoprotein cholesterol measurement	GCST010242	32203549	Richardson TG	1:26661155
rs2498786-<b>C</b>	4 x 10-38		0.384022	'-	0.0253952 unit increase	[0.022-0.029]	ZBTB42, AKT1	HDL cholesterol levels	high density lipoprotein cholesterol measurement	GCST010242	32203549	Richardson TG	14:104796031
rs11239536-<b>T</b>	5 x 10-38		0.759033	'-	0.0287591 unit decrease	[0.024-0.033]	MARCHF8	HDL cholesterol levels	high density lipoprotein cholesterol measurement	GCST010242	32203549	Richardson TG	10:45483150
rs79153732-<b>C</b>	5 x 10-38		0.982623	'-	0.0938573 unit increase	[0.08-0.108]	INTS10, CSGALNACT1	HDL cholesterol levels	high density lipoprotein cholesterol measurement	GCST010242	32203549	Richardson TG	8:19805426
rs61805075-<b>G</b>	7 x 10-37		0.671304	'-	0.0256926 unit increase	[0.022-0.03]	LINC01344	HDL cholesterol levels	high density lipoprotein cholesterol measurement	GCST010242	32203549	Richardson TG	1:182167266
rs116978226-<b>C</b>	2 x 10-36		0.9669	'-	0.0678207 unit decrease	[0.057-0.078]	AP000936.2, AP005018.2	HDL cholesterol levels	high density lipoprotein cholesterol measurement	GCST010242	32203549	Richardson TG	11:117119791
rs12740374-<b>G</b>	2 x 10-36		0.778994	'-	0.0288626 unit decrease	[0.024-0.033]	CELSR2	HDL cholesterol levels	high density lipoprotein cholesterol measurement	GCST010242	32203549	Richardson TG	1:109274968
rs3936511-<b>A</b>	4 x 10-36		0.807982	'-	0.0303959 unit increase	[0.026-0.035]	C5orf67	HDL cholesterol levels	high density lipoprotein cholesterol measurement	GCST010242	32203549	Richardson TG	5:56564954
rs7308864-<b>A</b>	1 x 10-35		0.475744	'-	0.0237446 unit decrease	[0.02-0.027]	MYO1H	HDL cholesterol levels	high density lipoprotein cholesterol measurement	GCST010242	32203549	Richardson TG	12:109433374
rs56271783-<b>G</b>	3 x 10-34		0.954734	'-	0.0564659 unit increase	[0.047-0.066]	VEGFB	HDL cholesterol levels	high density lipoprotein cholesterol measurement	GCST010242	32203549	Richardson TG	11:64237251
rs144311893-<b>C</b>	9 x 10-34		0.977914	'-	0.0810821 unit decrease	[0.068-0.094]	APOC1, APOC1P1	HDL cholesterol levels	high density lipoprotein cholesterol measurement	GCST010242	32203549	Richardson TG	19:44920687
rs13235365-<b>C</b>	3 x 10-33		0.726389	'-	0.0257631 unit decrease	[0.022-0.03]	DAGLB	HDL cholesterol levels	high density lipoprotein cholesterol measurement	GCST010242	32203549	Richardson TG	7:6416460
rs11045171-<b>A</b>	5 x 10-32		0.802397	'-	0.0283371 unit decrease	[0.024-0.033]	LINC02468, AC129102.1	HDL cholesterol levels	high density lipoprotein cholesterol measurement	GCST010242	32203549	Richardson TG	12:20317265
rs6765484-<b>C</b>	7 x 10-32		0.527174	'-	0.0224418 unit decrease	[0.019-0.026]	RBM6	HDL cholesterol levels	high density lipoprotein cholesterol measurement	GCST010242	32203549	Richardson TG	3:50003880
rs771481-<b>T</b>	9 x 10-32		0.816181	'-	0.0288308 unit decrease	[0.024-0.034]	AL137159.2, DR1	HDL cholesterol levels	high density lipoprotein cholesterol measurement	GCST010242	32203549	Richardson TG	1:93381096
rs75662196-<b>G</b>	9 x 10-31		0.97206	'-	0.067763 unit decrease	[0.056-0.079]	AC100802.1	HDL cholesterol levels	high density lipoprotein cholesterol measurement	GCST010242	32203549	Richardson TG	8:20084145
rs4871603-<b>C</b>	4 x 10-73		0.346527	'-	0.0360442 unit decrease	[0.032-0.04]	AC091114.1	HDL cholesterol levels	high density lipoprotein cholesterol measurement	GCST010242	32203549	Richardson TG	8:125468125
rs998584-<b>C</b>	3 x 10-71		0.517265	'-	0.0340915 unit increase	[0.03-0.038]	VEGFA, AL157371.2	HDL cholesterol levels	high density lipoprotein cholesterol measurement	GCST010242	32203549	Richardson TG	6:43790159
rs75609851-<b>G</b>	2 x 10-69		0.989546	'-	0.170013 unit decrease	[0.15-0.19]	LPL, AC100802.1	HDL cholesterol levels	high density lipoprotein cholesterol measurement	GCST010242	32203549	Richardson TG	8:20013569
rs737338-<b>C</b>	1 x 10-66		0.96492	'-	0.0893392 unit increase	[0.079-0.099]	DOCK6	HDL cholesterol levels	high density lipoprotein cholesterol measurement	GCST010242	32203549	Richardson TG	19:11236981
rs1054852-<b>A</b>	8 x 10-65		0.623065	'-	0.0351193 unit decrease	[0.031-0.039]	AC068790.8, ZNF664, RFLNA	HDL cholesterol levels	high density lipoprotein cholesterol measurement	GCST010242	32203549	Richardson TG	12:124011769
rs2792751-<b>T</b>	3 x 10-64		0.274966	'-	0.0361015 unit increase	[0.032-0.04]	GPAM	HDL cholesterol levels	high density lipoprotein cholesterol measurement	GCST010242	32203549	Richardson TG	10:112180571
rs6469605-<b>C</b>	3 x 10-61		0.431501	'-	0.0317165 unit decrease	[0.028-0.035]	TRPS1	HDL cholesterol levels	high density lipoprotein cholesterol measurement	GCST010242	32203549	Richardson TG	8:115589667
rs2066714-<b>T</b>	4 x 10-60		0.87138	'-	0.0465057 unit decrease	[0.041-0.052]	ABCA1	HDL cholesterol levels	high density lipoprotein cholesterol measurement	GCST010242	32203549	Richardson TG	9:104824472
rs113740515-<b>G</b>	1 x 10-58		0.79055	'-	0.0377999 unit decrease	[0.033-0.042]	HCAR3, AC026333.3	HDL cholesterol levels	high density lipoprotein cholesterol measurement	GCST010242	32203549	Richardson TG	12:122714863
rs545858676-<b>A</b>	1 x 10-58		0.962788	'-	0.0975026 unit increase	[0.086-0.109]	CETP	HDL cholesterol levels	high density lipoprotein cholesterol measurement	GCST010242	32203549	Richardson TG	16:56975225
rs78058190-<b>G</b>	2 x 10-57		0.949585	'-	0.0784127 unit increase	[0.069-0.088]	PRKAG3, RPL23AP31	HDL cholesterol levels	high density lipoprotein cholesterol measurement	GCST010242	32203549	Richardson TG	2:218835276
rs145276599-<b>T</b>	2 x 10-57		0.889817	'-	0.0485939 unit decrease	[0.043-0.055]	OR4C10P, OR4C2P	HDL cholesterol levels	high density lipoprotein cholesterol measurement	GCST010242	32203549	Richardson TG	11:48423159
rs35493868-<b>C</b>	2 x 10-55		0.79798	'-	0.0372747 unit decrease	[0.033-0.042]	VPS37D, MLXIPL	HDL cholesterol levels	high density lipoprotein cholesterol measurement	GCST010242	32203549	Richardson TG	7:73625076
rs4731701-<b>C</b>	1 x 10-54		0.506998	'-	0.029758 unit decrease	[0.026-0.034]	AC016831.5, KLF14	HDL cholesterol levels	high density lipoprotein cholesterol measurement	GCST010242	32203549	Richardson TG	7:130746171
rs4969141-<b>C</b>	3 x 10-54		0.510326	'-	0.0296327 unit decrease	[0.026-0.033]	PGS1	HDL cholesterol levels	high density lipoprotein cholesterol measurement	GCST010242	32203549	Richardson TG	17:78395572
rs7136506-<b>T</b>	2 x 10-53		0.783597	'-	0.036204 unit increase	[0.032-0.041]	SCARB1	HDL cholesterol levels	high density lipoprotein cholesterol measurement	GCST010242	32203549	Richardson TG	12:124841607
rs11658786-<b>G</b>	2 x 10-51		0.333147	'-	0.0305637 unit decrease	[0.027-0.035]	STARD3	HDL cholesterol levels	high density lipoprotein cholesterol measurement	GCST010242	32203549	Richardson TG	17:39659646
rs150844304-<b>A</b>	2 x 10-51		0.974093	'-	0.0904093 unit increase	[0.079-0.102]	TP53BP1	HDL cholesterol levels	high density lipoprotein cholesterol measurement	GCST010242	32203549	Richardson TG	15:43434427
rs12422125-<b>G</b>	8 x 10-50		0.886668	'-	0.0448373 unit decrease	[0.039-0.051]	OR4C50P, AC024405.1	HDL cholesterol levels	high density lipoprotein cholesterol measurement	GCST010242	32203549	Richardson TG	11:50660340
rs12224170-<b>G</b>	1 x 10-48		0.868504	'-	0.0412385 unit decrease	[0.036-0.047]	AC136759.1	HDL cholesterol levels	high density lipoprotein cholesterol measurement	GCST010242	32203549	Richardson TG	11:49595287
rs140584594-<b>A</b>	6 x 10-48		0.270241	'-	0.0309892 unit decrease	[0.027-0.035]	GSTM1, GSTM2	HDL cholesterol levels	high density lipoprotein cholesterol measurement	GCST010242	32203549	Richardson TG	1:109690361
rs11228871-<b>A</b>	7 x 10-47		0.868723	'-	0.0405441 unit decrease	[0.035-0.046]	TRIM48, OR4A6P	HDL cholesterol levels	high density lipoprotein cholesterol measurement	GCST010242	32203549	Richardson TG	11:55078964
rs13389219-<b>C</b>	8 x 10-46		0.607381	'-	0.0276526 unit decrease	[0.024-0.031]	COBLL1	HDL cholesterol levels	high density lipoprotein cholesterol measurement	GCST010242	32203549	Richardson TG	2:164672366
rs11228212-<b>C</b>	6 x 10-45		0.876112	'-	0.0406868 unit decrease	[0.035-0.046]	OR8L1P, OR5AL2P	HDL cholesterol levels	high density lipoprotein cholesterol measurement	GCST010242	32203549	Richardson TG	11:56389295
rs3184504-<b>T</b>	4 x 10-44		0.482676	'-	0.0265573 unit decrease	[0.023-0.03]	SH2B3, ATXN2	HDL cholesterol levels	high density lipoprotein cholesterol measurement	GCST010242	32203549	Richardson TG	12:111446804
rs75246752-<b>G</b>	6 x 10-9		0.987103	'-	0.0490747 unit decrease	[0.033-0.066]	RNF115	HDL cholesterol levels	high density lipoprotein cholesterol measurement	GCST010242	32203549	Richardson TG	1:145804971
rs34830321-<b>C</b>	6 x 10-9		0.985981	'-	0.0480174 unit increase	[0.032-0.064]	CNOT1	HDL cholesterol levels	high density lipoprotein cholesterol measurement	GCST010242	32203549	Richardson TG	16:58583093
rs1349852-<b>A</b>	6 x 10-9		0.524708	'-	0.011216 unit decrease	[0.0074-0.015]	UGT2B15	HDL cholesterol levels	high density lipoprotein cholesterol measurement	GCST010242	32203549	Richardson TG	4:68667499
rs10826337-<b>G</b>	6 x 10-9		0.592595	'-	0.0113214 unit increase	[0.0075-0.0151]	AC026391.1	HDL cholesterol levels	high density lipoprotein cholesterol measurement	GCST010242	32203549	Richardson TG	10:59649711
rs7903537-<b>C</b>	6 x 10-9		0.477147	'-	0.0111542 unit increase	[0.0074-0.0149]	DUPD1, PPIAP13	HDL cholesterol levels	high density lipoprotein cholesterol measurement	GCST010242	32203549	Richardson TG	10:75087732
rs1155347-<b>T</b>	6 x 10-9		0.780573	'-	0.0135478 unit decrease	[0.009-0.0181]	SAYSD1, KCNK5	HDL cholesterol levels	high density lipoprotein cholesterol measurement	GCST010242	32203549	Richardson TG	6:39178454
rs117499775-<b>T</b>	6 x 10-9		0.959835	'-	0.0282696 unit increase	[0.019-0.038]	MAPT	HDL cholesterol levels	high density lipoprotein cholesterol measurement	GCST010242	32203549	Richardson TG	17:46001252
rs2100692-<b>G</b>	6 x 10-9		0.904028	'-	0.0189922 unit decrease	[0.013-0.025]	AC124916.1, CDC25A	HDL cholesterol levels	high density lipoprotein cholesterol measurement	GCST010242	32203549	Richardson TG	3:48152263
rs4691379-<b>C</b>	6 x 10-9		0.681061	'-	0.0118813 unit decrease	[0.0079-0.0159]	PDGFC	HDL cholesterol levels	high density lipoprotein cholesterol measurement	GCST010242	32203549	Richardson TG	4:156785752
rs11938781-<b>T</b>	6 x 10-9		0.834629	'-	0.0149535 unit increase	[0.0099-0.02]	LCORL	HDL cholesterol levels	high density lipoprotein cholesterol measurement	GCST010242	32203549	Richardson TG	4:17923111
rs1862205-<b>G</b>	7 x 10-9		0.595274	'-	0.0112811 unit decrease	[0.0075-0.0151]	AC008467.1	HDL cholesterol levels	high density lipoprotein cholesterol measurement	GCST010242	32203549	Richardson TG	5:109320934
rs141440048-<b>C</b>	7 x 10-9		0.982335	'-	0.0438819 unit decrease	[0.029-0.059]	GLUL, EIF1P3	HDL cholesterol levels	high density lipoprotein cholesterol measurement	GCST010242	32203549	Richardson TG	1:182359063
rs2339234-<b>G</b>	7 x 10-9		0.316996	'-	0.0119298 unit increase	[0.0079-0.016]	RANBP17	HDL cholesterol levels	high density lipoprotein cholesterol measurement	GCST010242	32203549	Richardson TG	5:171185542
rs57348955-<b>G</b>	7 x 10-9		0.609801	'-	0.0113912 unit decrease	[0.0075-0.0152]	AC009088.4, NDUFA3P6	HDL cholesterol levels	high density lipoprotein cholesterol measurement	GCST010242	32203549	Richardson TG	16:31174561
rs6806529-<b>A</b>	7 x 10-9		0.436378	'-	0.0111889 unit decrease	[0.0074-0.015]	ADCY5	HDL cholesterol levels	high density lipoprotein cholesterol measurement	GCST010242	32203549	Richardson TG	3:123331091
rs12926854-<b>A</b>	7 x 10-9		0.730087	'-	0.0123559 unit decrease	[0.0082-0.0165]	IRF8	HDL cholesterol levels	high density lipoprotein cholesterol measurement	GCST010242	32203549	Richardson TG	16:85917652
rs567056-<b>G</b>	7 x 10-9		0.616495	'-	0.0113638 unit increase	[0.0075-0.0152]	MPPED2	HDL cholesterol levels	high density lipoprotein cholesterol measurement	GCST010242	32203549	Richardson TG	11:30413504
rs76246107-<b>G</b>	8 x 10-9		0.919498	'-	0.0208129 unit increase	[0.014-0.028]	PRR12	HDL cholesterol levels	high density lipoprotein cholesterol measurement	GCST010242	32203549	Richardson TG	19:49618017
rs4855582-<b>C</b>	8 x 10-9		0.570378	'-	0.0110991 unit decrease	[0.0073-0.0149]	C3orf85	HDL cholesterol levels	high density lipoprotein cholesterol measurement	GCST010242	32203549	Richardson TG	3:109148858
rs56017932-<b>G</b>	8 x 10-9		0.799522	'-	0.0154887 unit decrease	[0.01-0.021]	AP001005.2, ROCK1P1	HDL cholesterol levels	high density lipoprotein cholesterol measurement	GCST010242	32203549	Richardson TG	18:104473
rs2245477-<b>C</b>	8 x 10-9		0.631952	'-	0.0114227 unit increase	[0.0075-0.0153]	AC018618.1	HDL cholesterol levels	high density lipoprotein cholesterol measurement	GCST010242	32203549	Richardson TG	15:61656236
rs2645979-<b>G</b>	9 x 10-9		0.642633	'-	0.0114379 unit decrease	[0.0075-0.0153]	AC093025.1, AC090680.1	HDL cholesterol levels	high density lipoprotein cholesterol measurement	GCST010242	32203549	Richardson TG	12:83623264
rs79311290-<b>A</b>	9 x 10-9		0.89194	'-	0.018448 unit increase	[0.012-0.025]	FAM92B, LINC02139	HDL cholesterol levels	high density lipoprotein cholesterol measurement	GCST010242	32203549	Richardson TG	16:85116557
rs11653260-<b>A</b>	9 x 10-9		0.785025	'-	0.0134197 unit increase	[0.0088-0.018]	AC007780.1	HDL cholesterol levels	high density lipoprotein cholesterol measurement	GCST010242	32203549	Richardson TG	17:68468542
rs2534596-<b>A</b>	9 x 10-9		0.619844	'-	0.0113602 unit decrease	[0.0075-0.0152]	STARD3NL, TRGC2	HDL cholesterol levels	high density lipoprotein cholesterol measurement	GCST010242	32203549	Richardson TG	7:38238191
rs9647335-<b>A</b>	2 x 10-30		0.808074	'-	0.0277611 unit decrease	[0.023-0.033]	MSL2	HDL cholesterol levels	high density lipoprotein cholesterol measurement	GCST010242	32203549	Richardson TG	3:136161568
rs112001035-<b>G</b>	3 x 10-30		0.939507	'-	0.0466962 unit increase	[0.039-0.055]	AC011591.1, ABCA8	HDL cholesterol levels	high density lipoprotein cholesterol measurement	GCST010242	32203549	Richardson TG	17:68827664
rs11967891-<b>A</b>	7 x 10-30		0.816158	'-	0.0293508 unit increase	[0.024-0.034]	RNU1-61P, HLA-DRB5	HDL cholesterol levels	high density lipoprotein cholesterol measurement	GCST010242	32203549	Richardson TG	6:32533180
rs4273010-<b>T</b>	2 x 10-29		0.974627	'-	0.0695504 unit increase	[0.057-0.082]	SPG11	HDL cholesterol levels	high density lipoprotein cholesterol measurement	GCST010242	32203549	Richardson TG	15:44655236
rs62102718-<b>A</b>	3 x 10-29		0.713588	'-	0.023726 unit increase	[0.02-0.028]	PEPD	HDL cholesterol levels	high density lipoprotein cholesterol measurement	GCST010242	32203549	Richardson TG	19:33400107
rs35137994-<b>C</b>	3 x 10-29		0.943615	'-	0.0463913 unit decrease	[0.038-0.054]	ANGPTL4	HDL cholesterol levels	high density lipoprotein cholesterol measurement	GCST010242	32203549	Richardson TG	19:8364182
rs12411732-<b>G</b>	8 x 10-29		0.854428	'-	0.0305533 unit increase	[0.025-0.036]	GPAM, TECTB	HDL cholesterol levels	high density lipoprotein cholesterol measurement	GCST010242	32203549	Richardson TG	10:112217453
rs75152587-<b>G</b>	1 x 10-28		0.987261	'-	0.0944212 unit increase	[0.078-0.111]	MT4, BBS2	HDL cholesterol levels	high density lipoprotein cholesterol measurement	GCST010242	32203549	Richardson TG	16:56546049
rs4239651-<b>T</b>	4 x 10-28		0.205527	'-	0.0259714 unit decrease	[0.021-0.031]	SULF2	HDL cholesterol levels	high density lipoprotein cholesterol measurement	GCST010242	32203549	Richardson TG	20:47711852
rs10513801-<b>T</b>	8 x 10-28		0.862853	'-	0.030283 unit increase	[0.025-0.036]	ETV5	HDL cholesterol levels	high density lipoprotein cholesterol measurement	GCST010242	32203549	Richardson TG	3:186104564
rs2298624-<b>C</b>	1 x 10-26		0.867469	'-	0.0300608 unit decrease	[0.025-0.036]	MYO5B	HDL cholesterol levels	high density lipoprotein cholesterol measurement	GCST010242	32203549	Richardson TG	18:49902652
rs11664369-<b>C</b>	1 x 10-26		0.73294	'-	0.0230294 unit increase	[0.019-0.027]	AC090771.2, RNU6-567P	HDL cholesterol levels	high density lipoprotein cholesterol measurement	GCST010242	32203549	Richardson TG	18:60071840
rs133015-<b>C</b>	2 x 10-26		0.559937	'-	0.0205714 unit decrease	[0.017-0.024]	PLA2G6	HDL cholesterol levels	high density lipoprotein cholesterol measurement	GCST010242	32203549	Richardson TG	22:38176519
rs72959041-<b>G</b>	2 x 10-26		0.950888	'-	0.0474304 unit increase	[0.039-0.056]	AL356534.1, RSPO3	HDL cholesterol levels	high density lipoprotein cholesterol measurement	GCST010242	32203549	Richardson TG	6:127133748
rs10233430-<b>T</b>	3 x 10-26		0.572985	'-	0.0204688 unit increase	[0.017-0.024]	C7orf50	HDL cholesterol levels	high density lipoprotein cholesterol measurement	GCST010242	32203549	Richardson TG	7:1012028
rs2297402-<b>C</b>	7 x 10-26		0.976241	'-	0.0684609 unit increase	[0.056-0.081]	ABCA1	HDL cholesterol levels	high density lipoprotein cholesterol measurement	GCST010242	32203549	Richardson TG	9:104817599
rs6824451-<b>G</b>	1 x 10-25		0.535928	'-	0.0200543 unit increase	[0.016-0.024]	FAM13A	HDL cholesterol levels	high density lipoprotein cholesterol measurement	GCST010242	32203549	Richardson TG	4:88801914
rs61435086-<b>T</b>	4 x 10-25		0.987687	'-	0.0892037 unit decrease	[0.072-0.106]	LPL, AC100802.1	HDL cholesterol levels	high density lipoprotein cholesterol measurement	GCST010242	32203549	Richardson TG	8:20052781
rs72823020-<b>T</b>	5 x 10-25		0.869742	'-	0.0294401 unit decrease	[0.024-0.035]	NHLRC2, ADRB1	HDL cholesterol levels	high density lipoprotein cholesterol measurement	GCST010242	32203549	Richardson TG	10:114038188
rs12928099-<b>C</b>	5 x 10-25		0.703876	'-	0.0213868 unit decrease	[0.017-0.025]	PDXDC1	HDL cholesterol levels	high density lipoprotein cholesterol measurement	GCST010242	32203549	Richardson TG	16:15056648
rs1043897-<b>G</b>	9 x 10-25		0.584618	'-	0.0198683 unit decrease	[0.016-0.024]	AL136988.1, GALNT2	HDL cholesterol levels	high density lipoprotein cholesterol measurement	GCST010242	32203549	Richardson TG	1:230280653
rs1047964-<b>G</b>	2 x 10-24		0.948064	'-	0.0435108 unit decrease	[0.035-0.052]	BACE1, RNF214	HDL cholesterol levels	high density lipoprotein cholesterol measurement	GCST010242	32203549	Richardson TG	11:117286177
rs3775228-<b>C</b>	2 x 10-24		0.600579	'-	0.0199355 unit increase	[0.016-0.024]	AFF1	HDL cholesterol levels	high density lipoprotein cholesterol measurement	GCST010242	32203549	Richardson TG	4:87064014
rs11066320-<b>A</b>	2 x 10-24		0.425356	'-	0.0196507 unit decrease	[0.016-0.023]	PTPN11	HDL cholesterol levels	high density lipoprotein cholesterol measurement	GCST010242	32203549	Richardson TG	12:112468611
rs2523978-<b>C</b>	4 x 10-24		0.869967	'-	0.0286531 unit increase	[0.023-0.034]	AL669914.1, TRIM31-AS1	HDL cholesterol levels	high density lipoprotein cholesterol measurement	GCST010242	32203549	Richardson TG	6:30115931
rs12686004-<b>?</b>	4 x 10-10		'-	'-	'-	'-	ABCA1	High density lipoprotein cholesterol levels	high density lipoprotein cholesterol measurement	GCST007438	30718733	Moon S	9:104891145
rs12708980-<b>?</b>	7 x 10-10		'-	'-	'-	'-	CETP	High density lipoprotein cholesterol levels	high density lipoprotein cholesterol measurement	GCST007438	30718733	Moon S	16:56978467
rs12229654-<b>?</b>	1 x 10-8		'-	'-	'-	'-	CUX2, LINC01405	High density lipoprotein cholesterol levels	high density lipoprotein cholesterol measurement	GCST007438	30718733	Moon S	12:110976657
rs894210-<b>A</b>	4 x 10-13		0.331	'-	0.0284 unit increase	[0.021-0.036]	AC100802.1, LPL	High density lipoprotein cholesterol levels	high density lipoprotein cholesterol measurement	GCST007438	30718733	Moon S	8:20008332
rs66626994-<b>A</b>	2 x 10-9		0.1	'-	0.0396 unit decrease	[0.027-0.053]	APOC1, APOC1P1	High density lipoprotein cholesterol levels	high density lipoprotein cholesterol measurement	GCST007438	30718733	Moon S	19:44924977
rs77768175-<b>G</b>	5 x 10-11		0.157	'-	0.0329 unit decrease	[0.023-0.043]	HECTD4	High density lipoprotein cholesterol levels	high density lipoprotein cholesterol measurement	GCST007438	30718733	Moon S	12:112298314
rs2075291-<b>A</b>	2 x 10-28		0.079	'-	0.0748 unit decrease	[0.062-0.088]	APOA5	High density lipoprotein cholesterol levels	high density lipoprotein cholesterol measurement	GCST007438	30718733	Moon S	11:116790676
rs10503669-<b>?</b>	1 x 10-11		'-	'-	'-	'-	LPL, AC100802.1	High density lipoprotein cholesterol levels	high density lipoprotein cholesterol measurement	GCST007438	30718733	Moon S	8:19990179
rs11216126-<b>?</b>	9 x 10-11		'-	'-	'-	'-	LINC02702, BUD13	High density lipoprotein cholesterol levels	high density lipoprotein cholesterol measurement	GCST007438	30718733	Moon S	11:116746524
rs2074356-<b>?</b>	2 x 10-9		'-	'-	'-	'-	HECTD4	High density lipoprotein cholesterol levels	high density lipoprotein cholesterol measurement	GCST007438	30718733	Moon S	12:112207597
rs2072134-<b>?</b>	1 x 10-6		'-	'-	'-	'-	AC004551.1, OAS3	High density lipoprotein cholesterol levels	high density lipoprotein cholesterol measurement	GCST007438	30718733	Moon S	12:112971371
rs1883025-<b>T</b>	2 x 10-11		0.255	'-	0.0279 unit decrease	[0.02-0.036]	ABCA1	High density lipoprotein cholesterol levels	high density lipoprotein cholesterol measurement	GCST007438	30718733	Moon S	9:104902020
rs662799-<b>G</b>	7 x 10-32		0.3	'-	0.0473 unit decrease	[0.039-0.055]	APOA5, AP006216.2	High density lipoprotein cholesterol levels	high density lipoprotein cholesterol measurement	GCST007438	30718733	Moon S	11:116792991
rs2070895-<b>A</b>	4 x 10-24		0.43	'-	0.0374 unit increase	[0.03-0.045]	LIPC, ALDH1A2	High density lipoprotein cholesterol levels	high density lipoprotein cholesterol measurement	GCST007438	30718733	Moon S	15:58431740
rs821840-<b>G</b>	2 x 10-41		0.168	'-	0.0656 unit increase	[0.056-0.075]	HERPUD1, CETP	High density lipoprotein cholesterol levels	high density lipoprotein cholesterol measurement	GCST007438	30718733	Moon S	16:56959974
rs2303790-<b>G</b>	1 x 10-32		0.046	'-	0.1039 unit increase	[0.087-0.121]	CETP	High density lipoprotein cholesterol levels	high density lipoprotein cholesterol measurement	GCST007438	30718733	Moon S	16:56983380
rs16940212-<b>?</b>	6 x 10-12		'-	'-	'-	'-	ALDH1A2	High density lipoprotein cholesterol levels	high density lipoprotein cholesterol measurement	GCST007438	30718733	Moon S	15:58401821
rs964184-<b>?</b>	7 x 10-7	(Indian)	NR	'-	'-	'-	ZPR1	High density lipoprotein cholesterol levels	high density lipoprotein cholesterol measurement	GCST007701	30911093	Bandesh K	11:116778201
rs3764261-<b>A</b>	7 x 10-43	(Indian)	0.35	'-	3.18 unit increase	[2.73-3.63]	CETP, HERPUD1	High density lipoprotein cholesterol levels	high density lipoprotein cholesterol measurement	GCST007701	30911093	Bandesh K	16:56959412
rs1532624-<b>A</b>	3 x 10-30	(Indian)	0.49	'-	2.53 unit increase	[2.1-2.96]	CETP	High density lipoprotein cholesterol levels	high density lipoprotein cholesterol measurement	GCST007701	30911093	Bandesh K	16:56971567
rs1800775-<b>C</b>	6 x 10-27	(Indian)	0.39	'-	2.4 unit decrease	[1.97-2.83]	CETP, HERPUD1	High density lipoprotein cholesterol levels	high density lipoprotein cholesterol measurement	GCST007701	30911093	Bandesh K	16:56961324
rs10096633-<b>A</b>	4 x 10-12	(Indian)	0.1	'-	2.57 unit increase	[1.84-3.3]	LPL, AC100802.1	High density lipoprotein cholesterol levels	high density lipoprotein cholesterol measurement	GCST007701	30911093	Bandesh K	8:19973410
rs12678919-<b>G</b>	4 x 10-11	(Indian)	0.09	'-	2.59 unit increase	[1.83-3.35]	AC100802.1, LPL	High density lipoprotein cholesterol levels	high density lipoprotein cholesterol measurement	GCST007701	30911093	Bandesh K	8:19986711
rs9989419-<b>A</b>	4 x 10-11	(Indian)	0.39	'-	1.51 unit decrease	[1.06-1.96]	CETP, HERPUD1	High density lipoprotein cholesterol levels	high density lipoprotein cholesterol measurement	GCST007701	30911093	Bandesh K	16:56951227
rs4128744-<b>A</b>	3 x 10-9	(Indian)	0.11	'-	2.21 unit increase	[1.48-2.94]	LPL, AC100802.1	High density lipoprotein cholesterol levels	high density lipoprotein cholesterol measurement	GCST007701	30911093	Bandesh K	8:20062144
rs4783961-<b>G</b>	1 x 10-8	(Indian)	0.44	'-	1.29 unit decrease	[0.84-1.74]	CETP, HERPUD1	High density lipoprotein cholesterol levels	high density lipoprotein cholesterol measurement	GCST007701	30911093	Bandesh K	16:56960982
rs13248499-<b>G</b>	1 x 10-11		NR	'-	0.025 unit increase	'-	AC104958.2, AC068413.1	High density lipoprotein cholesterol levels	high density lipoprotein cholesterol measurement	GCST007140	29507422	Hoffmann TJ	8:120848349
rs7079858-<b>G</b>	2 x 10-8	(EA)	0.911	'-	0.037 unit increase	'-	RPL19P16, AC010998.3	High density lipoprotein cholesterol levels	high density lipoprotein cholesterol measurement	GCST007140	29507422	Hoffmann TJ	10:121099663
rs7079858-<b>G</b>	5 x 10-8		NR	'-	0.031 unit increase	'-	RPL19P16, AC010998.3	High density lipoprotein cholesterol levels	high density lipoprotein cholesterol measurement	GCST007140	29507422	Hoffmann TJ	10:121099663
rs7935422-<b>T</b>	2 x 10-8	(EA)	0.599	'-	0.022 unit increase	'-	PHLDA2, NAP1L4	High density lipoprotein cholesterol levels	high density lipoprotein cholesterol measurement	GCST007140	29507422	Hoffmann TJ	11:2937308
rs7935422-<b>T</b>	2 x 10-8		NR	'-	0.02 unit increase	'-	PHLDA2, NAP1L4	High density lipoprotein cholesterol levels	high density lipoprotein cholesterol measurement	GCST007140	29507422	Hoffmann TJ	11:2937308
rs11231698-<b>C</b>	3 x 10-6		NR	'-	0.038 unit increase	'-	MACROD1, AP006333.1	High density lipoprotein cholesterol levels	high density lipoprotein cholesterol measurement	GCST007140	29507422	Hoffmann TJ	11:64109691
rs7148864-<b>A</b>	7 x 10-10	(EA)	0.796	'-	0.03 unit decrease	'-	AL049869.1, PLEKHG3	High density lipoprotein cholesterol levels	high density lipoprotein cholesterol measurement	GCST007140	29507422	Hoffmann TJ	14:64653121
rs7148864-<b>A</b>	1 x 10-8		NR	'-	0.025 unit decrease	'-	AL049869.1, PLEKHG3	High density lipoprotein cholesterol levels	high density lipoprotein cholesterol measurement	GCST007140	29507422	Hoffmann TJ	14:64653121
chr14:92498829:D-<b>ATAT</b>	2 x 10-7	(EA)	0.767	'-	0.024 unit decrease	'-	'-	High density lipoprotein cholesterol levels	high density lipoprotein cholesterol measurement	GCST007140	29507422	Hoffmann TJ	Mapping not available
chr14:92498829:D-<b>ATAT</b>	1 x 10-8		NR	'-	0.023 unit decrease	'-	'-	High density lipoprotein cholesterol levels	high density lipoprotein cholesterol measurement	GCST007140	29507422	Hoffmann TJ	Mapping not available
rs138331350-<b>G</b>	3 x 10-11	(EA)	0.942	'-	0.048 unit decrease	'-	FANCB	High density lipoprotein cholesterol levels	high density lipoprotein cholesterol measurement	GCST007140	29507422	Hoffmann TJ	X:14841981
rs138331350-<b>G</b>	1 x 10-12		NR	'-	0.049 unit decrease	'-	FANCB	High density lipoprotein cholesterol levels	high density lipoprotein cholesterol measurement	GCST007140	29507422	Hoffmann TJ	X:14841981
rs193084249-<b>A</b>	2 x 10-14	(EA)	0.98	'-	0.113 unit increase	'-	AL512408.1, AL627082.1	High density lipoprotein cholesterol levels	high density lipoprotein cholesterol measurement	GCST007140	29507422	Hoffmann TJ	1:26661155
rs193084249-<b>A</b>	2 x 10-14		NR	'-	0.114 unit increase	'-	AL512408.1, AL627082.1	High density lipoprotein cholesterol levels	high density lipoprotein cholesterol measurement	GCST007140	29507422	Hoffmann TJ	1:26661155
rs12748152-<b>C</b>	5 x 10-13	(EA)	0.925	'-	0.051 unit increase	'-	PIGV, RN7SL165P	High density lipoprotein cholesterol levels	high density lipoprotein cholesterol measurement	GCST007140	29507422	Hoffmann TJ	1:26811902
rs12748152-<b>C</b>	3 x 10-14		NR	'-	0.052 unit increase	'-	PIGV, RN7SL165P	High density lipoprotein cholesterol levels	high density lipoprotein cholesterol measurement	GCST007140	29507422	Hoffmann TJ	1:26811902
rs79598313-<b>C</b>	4 x 10-14	(EA)	0.979	'-	0.099 unit increase	'-	KDF1	High density lipoprotein cholesterol levels	high density lipoprotein cholesterol measurement	GCST007140	29507422	Hoffmann TJ	1:26958422
rs79598313-<b>C</b>	1 x 10-14		NR	'-	0.098 unit increase	'-	KDF1	High density lipoprotein cholesterol levels	high density lipoprotein cholesterol measurement	GCST007140	29507422	Hoffmann TJ	1:26958422
rs72634501-<b>T</b>	4 x 10-8	(EA)	0.785	'-	0.027 unit increase	'-	MACF1	High density lipoprotein cholesterol levels	high density lipoprotein cholesterol measurement	GCST007140	29507422	Hoffmann TJ	1:39085816
rs72634501-<b>T</b>	3 x 10-9		NR	'-	0.027 unit increase	'-	MACF1	High density lipoprotein cholesterol levels	high density lipoprotein cholesterol measurement	GCST007140	29507422	Hoffmann TJ	1:39085816
rs17264866-<b>C</b>	1 x 10-15	(EA)	0.762	'-	0.035 unit increase	'-	PPIEL	High density lipoprotein cholesterol levels	high density lipoprotein cholesterol measurement	GCST007140	29507422	Hoffmann TJ	1:39557105
rs17264866-<b>C</b>	9 x 10-19		NR	'-	0.037 unit increase	'-	PPIEL	High density lipoprotein cholesterol levels	high density lipoprotein cholesterol measurement	GCST007140	29507422	Hoffmann TJ	1:39557105
rs4660293-<b>A</b>	1 x 10-15	(EA)	0.762	'-	0.035 unit increase	'-	PABPC4	High density lipoprotein cholesterol levels	high density lipoprotein cholesterol measurement	GCST007140	29507422	Hoffmann TJ	1:39562508
rs4660293-<b>A</b>	9 x 10-19		NR	'-	0.037 unit increase	'-	PABPC4	High density lipoprotein cholesterol levels	high density lipoprotein cholesterol measurement	GCST007140	29507422	Hoffmann TJ	1:39562508
rs17513135-<b>C</b>	1 x 10-16	(EA)	0.769	'-	0.037 unit increase	'-	PABPC4-AS1, PABPC4	High density lipoprotein cholesterol levels	high density lipoprotein cholesterol measurement	GCST007140	29507422	Hoffmann TJ	1:39570014
chr1:93837780:D-<b>AAAAC</b>	1 x 10-8	(EA)	0.363	'-	0.022 unit increase	'-	'-	High density lipoprotein cholesterol levels	high density lipoprotein cholesterol measurement	GCST007140	29507422	Hoffmann TJ	Mapping not available
chr1:93837780:D-<b>AAAAC</b>	6 x 10-10		NR	'-	0.022 unit increase	'-	'-	High density lipoprotein cholesterol levels	high density lipoprotein cholesterol measurement	GCST007140	29507422	Hoffmann TJ	Mapping not available
rs7519429-<b>A</b>	6 x 10-7		NR	'-	0.018 unit decrease	'-	DNM3, PIGC	High density lipoprotein cholesterol levels	high density lipoprotein cholesterol measurement	GCST007140	29507422	Hoffmann TJ	1:172380106
rs6695980-<b>T</b>	5 x 10-6		NR	'-	0.016 unit decrease	'-	OPTC, ATP2B4	High density lipoprotein cholesterol levels	high density lipoprotein cholesterol measurement	GCST007140	29507422	Hoffmann TJ	1:203550066
rs2791547-<b>A</b>	3 x 10-6	(EA)	0.387	'-	0.018 unit increase	'-	AL356364.1, LYPLAL1-AS1	High density lipoprotein cholesterol levels	high density lipoprotein cholesterol measurement	GCST007140	29507422	Hoffmann TJ	1:219486326
rs2791547-<b>A</b>	7 x 10-7		NR	'-	0.018 unit increase	'-	AL356364.1, LYPLAL1-AS1	High density lipoprotein cholesterol levels	high density lipoprotein cholesterol measurement	GCST007140	29507422	Hoffmann TJ	1:219486326
rs10198423-<b>G</b>	4 x 10-9	(EA)	0.356	'-	0.024 unit decrease	'-	PEBP1P2, AC093162.2	High density lipoprotein cholesterol levels	high density lipoprotein cholesterol measurement	GCST007140	29507422	Hoffmann TJ	2:85333439
rs10198423-<b>G</b>	5 x 10-9		NR	'-	0.023 unit decrease	'-	PEBP1P2, AC093162.2	High density lipoprotein cholesterol levels	high density lipoprotein cholesterol measurement	GCST007140	29507422	Hoffmann TJ	2:85333439
rs112545201-<b>C</b>	1 x 10-14	(EA)	0.867	'-	0.043 unit increase	'-	ETV5	High density lipoprotein cholesterol levels	high density lipoprotein cholesterol measurement	GCST007140	29507422	Hoffmann TJ	3:186085743
rs112545201-<b>C</b>	3 x 10-19		NR	'-	0.046 unit increase	'-	ETV5	High density lipoprotein cholesterol levels	high density lipoprotein cholesterol measurement	GCST007140	29507422	Hoffmann TJ	3:186085743
chr4:106169706:D-<b>TAAC</b>	2 x 10-8	(EA)	0.95	'-	0.049 unit decrease	'-	'-	High density lipoprotein cholesterol levels	high density lipoprotein cholesterol measurement	GCST007140	29507422	Hoffmann TJ	Mapping not available
chr4:106169706:D-<b>TAAC</b>	2 x 10-9		NR	'-	0.05 unit decrease	'-	'-	High density lipoprotein cholesterol levels	high density lipoprotein cholesterol measurement	GCST007140	29507422	Hoffmann TJ	Mapping not available
rs62362194-<b>T</b>	9 x 10-6	(EA)	0.882	'-	0.027 unit decrease	'-	FCHO2	High density lipoprotein cholesterol levels	high density lipoprotein cholesterol measurement	GCST007140	29507422	Hoffmann TJ	5:73050298
rs62362194-<b>T</b>	4 x 10-8		NR	'-	0.03 unit decrease	'-	FCHO2	High density lipoprotein cholesterol levels	high density lipoprotein cholesterol measurement	GCST007140	29507422	Hoffmann TJ	5:73050298
rs1651274-<b>A</b>	4 x 10-7	(EA)	0.76	'-	0.022 unit increase	'-	AC091939.1, EBF1	High density lipoprotein cholesterol levels	high density lipoprotein cholesterol measurement	GCST007140	29507422	Hoffmann TJ	5:158593417
rs1651274-<b>A</b>	3 x 10-9		NR	'-	0.023 unit increase	'-	AC091939.1, EBF1	High density lipoprotein cholesterol levels	high density lipoprotein cholesterol measurement	GCST007140	29507422	Hoffmann TJ	5:158593417
rs10948059-<b>C</b>	1 x 10-9	(EA)	0.523	'-	0.023 unit decrease	'-	RPL24P4, GNMT	High density lipoprotein cholesterol levels	high density lipoprotein cholesterol measurement	GCST007140	29507422	Hoffmann TJ	6:42960723
rs10948059-<b>C</b>	8 x 10-9		NR	'-	0.02 unit decrease	'-	RPL24P4, GNMT	High density lipoprotein cholesterol levels	high density lipoprotein cholesterol measurement	GCST007140	29507422	Hoffmann TJ	6:42960723
rs12529923-<b>C</b>	3 x 10-8	(EA)	0.611	'-	0.021 unit increase	'-	GSTA10P, GSTA11P	High density lipoprotein cholesterol levels	high density lipoprotein cholesterol measurement	GCST007140	29507422	Hoffmann TJ	6:52871258
rs12529923-<b>C</b>	1 x 10-8		NR	'-	0.021 unit increase	'-	GSTA10P, GSTA11P	High density lipoprotein cholesterol levels	high density lipoprotein cholesterol measurement	GCST007140	29507422	Hoffmann TJ	6:52871258
rs1281955-<b>T</b>	5 x 10-7	(EA)	0.602	'-	0.019 unit decrease	'-	RGS17, RNA5SP224	High density lipoprotein cholesterol levels	high density lipoprotein cholesterol measurement	GCST007140	29507422	Hoffmann TJ	6:153138309
rs1281955-<b>T</b>	2 x 10-8		NR	'-	0.02 unit decrease	'-	RGS17, RNA5SP224	High density lipoprotein cholesterol levels	high density lipoprotein cholesterol measurement	GCST007140	29507422	Hoffmann TJ	6:153138309
rs2534596-<b>A</b>	4 x 10-7	(EA)	0.624	'-	0.02 unit decrease	'-	STARD3NL, TRGC2	High density lipoprotein cholesterol levels	high density lipoprotein cholesterol measurement	GCST007140	29507422	Hoffmann TJ	7:38238191
rs2534596-<b>A</b>	2 x 10-8		NR	'-	0.02 unit decrease	'-	STARD3NL, TRGC2	High density lipoprotein cholesterol levels	high density lipoprotein cholesterol measurement	GCST007140	29507422	Hoffmann TJ	7:38238191
rs13248499-<b>G</b>	4 x 10-9	(EA)	0.338	'-	0.024 unit increase	'-	AC104958.2, AC068413.1	High density lipoprotein cholesterol levels	high density lipoprotein cholesterol measurement	GCST007140	29507422	Hoffmann TJ	8:120848349
rs3847302-<b>A</b>	6 x 10-43		NR	'-	0.072 unit increase	'-	ABCA1	High density lipoprotein cholesterol levels	high density lipoprotein cholesterol measurement	GCST007140	29507422	Hoffmann TJ	9:104886314
rs12686004-<b>G</b>	5 x 10-24	(EA)	0.879	'-	0.058 unit increase	'-	ABCA1	High density lipoprotein cholesterol levels	high density lipoprotein cholesterol measurement	GCST007140	29507422	Hoffmann TJ	9:104891145
rs12686004-<b>G</b>	2 x 10-27		NR	'-	0.056 unit increase	'-	ABCA1	High density lipoprotein cholesterol levels	high density lipoprotein cholesterol measurement	GCST007140	29507422	Hoffmann TJ	9:104891145
rs3905000-<b>G</b>	4 x 10-36	(EA)	0.86	'-	0.068 unit increase	'-	ABCA1	High density lipoprotein cholesterol levels	high density lipoprotein cholesterol measurement	GCST007140	29507422	Hoffmann TJ	9:104894789
rs3905000-<b>G</b>	1 x 10-6	(Hispanic)	0.883	'-	0.094 unit increase	'-	ABCA1	High density lipoprotein cholesterol levels	high density lipoprotein cholesterol measurement	GCST007140	29507422	Hoffmann TJ	9:104894789
rs3905000-<b>G</b>	1 x 10-43		NR	'-	0.069 unit increase	'-	ABCA1	High density lipoprotein cholesterol levels	high density lipoprotein cholesterol measurement	GCST007140	29507422	Hoffmann TJ	9:104894789
rs2740488-<b>A</b>	3 x 10-49	(EA)	0.748	'-	0.066 unit increase	'-	ABCA1	High density lipoprotein cholesterol levels	high density lipoprotein cholesterol measurement	GCST007140	29507422	Hoffmann TJ	9:104899461
rs2740488-<b>A</b>	4 x 10-6	(East Asian)	0.817	'-	0.079 unit increase	'-	ABCA1	High density lipoprotein cholesterol levels	high density lipoprotein cholesterol measurement	GCST007140	29507422	Hoffmann TJ	9:104899461
rs2740488-<b>A</b>	3 x 10-53		NR	'-	0.062 unit increase	'-	ABCA1	High density lipoprotein cholesterol levels	high density lipoprotein cholesterol measurement	GCST007140	29507422	Hoffmann TJ	9:104899461
rs1883025-<b>C</b>	7 x 10-51	(EA)	0.738	'-	0.064 unit increase	'-	ABCA1	High density lipoprotein cholesterol levels	high density lipoprotein cholesterol measurement	GCST007140	29507422	Hoffmann TJ	9:104902020
rs1883025-<b>C</b>	1 x 10-8	(East Asian)	0.725	'-	0.084 unit increase	'-	ABCA1	High density lipoprotein cholesterol levels	high density lipoprotein cholesterol measurement	GCST007140	29507422	Hoffmann TJ	9:104902020
rs1883025-<b>C</b>	2 x 10-60		NR	'-	0.063 unit increase	'-	ABCA1	High density lipoprotein cholesterol levels	high density lipoprotein cholesterol measurement	GCST007140	29507422	Hoffmann TJ	9:104902020
rs1800978-<b>C</b>	3 x 10-30	(EA)	0.87	'-	0.064 unit increase	'-	ABCA1	High density lipoprotein cholesterol levels	high density lipoprotein cholesterol measurement	GCST007140	29507422	Hoffmann TJ	9:104903697
rs1800978-<b>C</b>	4 x 10-33		NR	'-	0.06 unit increase	'-	ABCA1	High density lipoprotein cholesterol levels	high density lipoprotein cholesterol measurement	GCST007140	29507422	Hoffmann TJ	9:104903697
rs1800977-<b>G</b>	4 x 10-6		NR	'-	0.017 unit decrease	'-	AL359182.1	High density lipoprotein cholesterol levels	high density lipoprotein cholesterol measurement	GCST007140	29507422	Hoffmann TJ	9:104928169
rs970548-<b>A</b>	9 x 10-7	(EA)	0.757	'-	0.022 unit decrease	'-	MARCHF8	High density lipoprotein cholesterol levels	high density lipoprotein cholesterol measurement	GCST007140	29507422	Hoffmann TJ	10:45517829
rs970548-<b>A</b>	9 x 10-8		NR	'-	0.022 unit decrease	'-	MARCHF8	High density lipoprotein cholesterol levels	high density lipoprotein cholesterol measurement	GCST007140	29507422	Hoffmann TJ	10:45517829
rs11239549-<b>A</b>	9 x 10-8	(EA)	0.763	'-	0.024 unit decrease	'-	MARCHF8	High density lipoprotein cholesterol levels	high density lipoprotein cholesterol measurement	GCST007140	29507422	Hoffmann TJ	10:45523383
rs11239549-<b>A</b>	4 x 10-9		NR	'-	0.024 unit decrease	'-	MARCHF8	High density lipoprotein cholesterol levels	high density lipoprotein cholesterol measurement	GCST007140	29507422	Hoffmann TJ	10:45523383
rs2068888-<b>G</b>	5 x 10-11	(EA)	0.536	'-	0.026 unit decrease	'-	NIP7P1, CYP26A1	High density lipoprotein cholesterol levels	high density lipoprotein cholesterol measurement	GCST007140	29507422	Hoffmann TJ	10:93079885
rs2068888-<b>G</b>	2 x 10-13		NR	'-	0.026 unit decrease	'-	NIP7P1, CYP26A1	High density lipoprotein cholesterol levels	high density lipoprotein cholesterol measurement	GCST007140	29507422	Hoffmann TJ	10:93079885
rs1129555-<b>A</b>	7 x 10-11	(EA)	0.3	'-	0.027 unit increase	'-	GPAM	High density lipoprotein cholesterol levels	high density lipoprotein cholesterol measurement	GCST007140	29507422	Hoffmann TJ	10:112150963
rs1129555-<b>A</b>	5 x 10-17		NR	'-	0.031 unit increase	'-	GPAM	High density lipoprotein cholesterol levels	high density lipoprotein cholesterol measurement	GCST007140	29507422	Hoffmann TJ	10:112150963
rs2297991-<b>T</b>	4 x 10-11	(EA)	0.305	'-	0.027 unit increase	'-	GPAM	High density lipoprotein cholesterol levels	high density lipoprotein cholesterol measurement	GCST007140	29507422	Hoffmann TJ	10:112153464
rs2297991-<b>T</b>	1 x 10-16		NR	'-	0.031 unit increase	'-	GPAM	High density lipoprotein cholesterol levels	high density lipoprotein cholesterol measurement	GCST007140	29507422	Hoffmann TJ	10:112153464
rs2954029-<b>A</b>	4 x 10-25		NR	'-	0.035 unit decrease	'-	AC091114.1	High density lipoprotein cholesterol levels	high density lipoprotein cholesterol measurement	GCST007140	29507422	Hoffmann TJ	8:125478730
rs2954031-<b>G</b>	3 x 10-23	(EA)	0.564	'-	0.037 unit decrease	'-	AC091114.1	High density lipoprotein cholesterol levels	high density lipoprotein cholesterol measurement	GCST007140	29507422	Hoffmann TJ	8:125479491
rs2954031-<b>G</b>	3 x 10-25		NR	'-	0.036 unit decrease	'-	AC091114.1	High density lipoprotein cholesterol levels	high density lipoprotein cholesterol measurement	GCST007140	29507422	Hoffmann TJ	8:125479491
rs10808546-<b>C</b>	1 x 10-23	(EA)	0.56	'-	0.038 unit decrease	'-	AC091114.1	High density lipoprotein cholesterol levels	high density lipoprotein cholesterol measurement	GCST007140	29507422	Hoffmann TJ	8:125483576
rs10808546-<b>C</b>	8 x 10-23		NR	'-	0.034 unit decrease	'-	AC091114.1	High density lipoprotein cholesterol levels	high density lipoprotein cholesterol measurement	GCST007140	29507422	Hoffmann TJ	8:125483576
rs112875651-<b>G</b>	8 x 10-19	(EA)	0.62	'-	0.036 unit decrease	'-	AC091114.1	High density lipoprotein cholesterol levels	high density lipoprotein cholesterol measurement	GCST007140	29507422	Hoffmann TJ	8:125494452
rs112875651-<b>G</b>	8 x 10-17		NR	'-	0.031 unit decrease	'-	AC091114.1	High density lipoprotein cholesterol levels	high density lipoprotein cholesterol measurement	GCST007140	29507422	Hoffmann TJ	8:125494452
rs486349-<b>G</b>	7 x 10-15	(EA)	0.131	'-	0.044 unit decrease	'-	TTC39B	High density lipoprotein cholesterol levels	high density lipoprotein cholesterol measurement	GCST007140	29507422	Hoffmann TJ	9:15293118
rs486349-<b>G</b>	2 x 10-16		NR	'-	0.044 unit decrease	'-	TTC39B	High density lipoprotein cholesterol levels	high density lipoprotein cholesterol measurement	GCST007140	29507422	Hoffmann TJ	9:15293118
rs540885-<b>G</b>	1 x 10-13	(EA)	0.136	'-	0.041 unit decrease	'-	TTC39B	High density lipoprotein cholesterol levels	high density lipoprotein cholesterol measurement	GCST007140	29507422	Hoffmann TJ	9:15294598
rs540885-<b>G</b>	3 x 10-15		NR	'-	0.041 unit decrease	'-	TTC39B	High density lipoprotein cholesterol levels	high density lipoprotein cholesterol measurement	GCST007140	29507422	Hoffmann TJ	9:15294598
rs643531-<b>C</b>	2 x 10-13	(EA)	0.137	'-	0.04 unit decrease	'-	TTC39B	High density lipoprotein cholesterol levels	high density lipoprotein cholesterol measurement	GCST007140	29507422	Hoffmann TJ	9:15296036
rs643531-<b>C</b>	2 x 10-15		NR	'-	0.041 unit decrease	'-	TTC39B	High density lipoprotein cholesterol levels	high density lipoprotein cholesterol measurement	GCST007140	29507422	Hoffmann TJ	9:15296036
rs675849-<b>T</b>	6 x 10-13	(EA)	0.141	'-	0.039 unit decrease	'-	TTC39B	High density lipoprotein cholesterol levels	high density lipoprotein cholesterol measurement	GCST007140	29507422	Hoffmann TJ	9:15298668
rs675849-<b>T</b>	3 x 10-14		NR	'-	0.039 unit decrease	'-	TTC39B	High density lipoprotein cholesterol levels	high density lipoprotein cholesterol measurement	GCST007140	29507422	Hoffmann TJ	9:15298668
rs581080-<b>G</b>	6 x 10-11	(EA)	0.182	'-	0.033 unit decrease	'-	TTC39B	High density lipoprotein cholesterol levels	high density lipoprotein cholesterol measurement	GCST007140	29507422	Hoffmann TJ	9:15305380
rs581080-<b>G</b>	2 x 10-12		NR	'-	0.033 unit decrease	'-	TTC39B	High density lipoprotein cholesterol levels	high density lipoprotein cholesterol measurement	GCST007140	29507422	Hoffmann TJ	9:15305380
rs2853579-<b>G</b>	6 x 10-16	(EA)	0.874	'-	0.046 unit decrease	'-	ABCA1	High density lipoprotein cholesterol levels	high density lipoprotein cholesterol measurement	GCST007140	29507422	Hoffmann TJ	9:104828991
rs2853579-<b>G</b>	2 x 10-20		NR	'-	0.044 unit decrease	'-	ABCA1	High density lipoprotein cholesterol levels	high density lipoprotein cholesterol measurement	GCST007140	29507422	Hoffmann TJ	9:104828991
rs2472386-<b>G</b>	9 x 10-7	(EA)	0.658	'-	0.019 unit decrease	'-	ABCA1	High density lipoprotein cholesterol levels	high density lipoprotein cholesterol measurement	GCST007140	29507422	Hoffmann TJ	9:104839260
rs2472386-<b>G</b>	8 x 10-7	(Hispanic)	0.586	'-	0.062 unit decrease	'-	ABCA1	High density lipoprotein cholesterol levels	high density lipoprotein cholesterol measurement	GCST007140	29507422	Hoffmann TJ	9:104839260
rs2472386-<b>G</b>	1 x 10-11		NR	'-	0.024 unit decrease	'-	ABCA1	High density lipoprotein cholesterol levels	high density lipoprotein cholesterol measurement	GCST007140	29507422	Hoffmann TJ	9:104839260
rs11789603-<b>C</b>	7 x 10-27	(EA)	0.893	'-	0.065 unit decrease	'-	ABCA1	High density lipoprotein cholesterol levels	high density lipoprotein cholesterol measurement	GCST007140	29507422	Hoffmann TJ	9:104884738
rs11789603-<b>C</b>	9 x 10-29		NR	'-	0.062 unit decrease	'-	ABCA1	High density lipoprotein cholesterol levels	high density lipoprotein cholesterol measurement	GCST007140	29507422	Hoffmann TJ	9:104884738
rs3847302-<b>A</b>	6 x 10-36	(EA)	0.877	'-	0.072 unit increase	'-	ABCA1	High density lipoprotein cholesterol levels	high density lipoprotein cholesterol measurement	GCST007140	29507422	Hoffmann TJ	9:104886314
rs115849089-<b>G</b>	5 x 10-106	(EA)	0.879	'-	0.127 unit decrease	'-	LPL, AC100802.1	High density lipoprotein cholesterol levels	high density lipoprotein cholesterol measurement	GCST007140	29507422	Hoffmann TJ	8:20054859
rs115849089-<b>G</b>	5 x 10-13	(Hispanic)	0.904	'-	0.153 unit decrease	'-	LPL, AC100802.1	High density lipoprotein cholesterol levels	high density lipoprotein cholesterol measurement	GCST007140	29507422	Hoffmann TJ	8:20054859
rs115849089-<b>G</b>	3 x 10-11	(East Asian)	0.875	'-	0.135 unit decrease	'-	LPL, AC100802.1	High density lipoprotein cholesterol levels	high density lipoprotein cholesterol measurement	GCST007140	29507422	Hoffmann TJ	8:20054859
rs115849089-<b>G</b>	2 x 10-128		NR	'-	0.129 unit decrease	'-	LPL, AC100802.1	High density lipoprotein cholesterol levels	high density lipoprotein cholesterol measurement	GCST007140	29507422	Hoffmann TJ	8:20054859
rs6999158-<b>T</b>	3 x 10-52	(EA)	0.708	'-	0.063 unit decrease	'-	LPL, AC100802.1	High density lipoprotein cholesterol levels	high density lipoprotein cholesterol measurement	GCST007140	29507422	Hoffmann TJ	8:20070502
rs6999158-<b>T</b>	1 x 10-7	(Hispanic)	0.727	'-	0.073 unit decrease	'-	LPL, AC100802.1	High density lipoprotein cholesterol levels	high density lipoprotein cholesterol measurement	GCST007140	29507422	Hoffmann TJ	8:20070502
rs6999158-<b>T</b>	1 x 10-63		NR	'-	0.063 unit decrease	'-	LPL, AC100802.1	High density lipoprotein cholesterol levels	high density lipoprotein cholesterol measurement	GCST007140	29507422	Hoffmann TJ	8:20070502
rs10106652-<b>G</b>	8 x 10-46	(EA)	0.725	'-	0.059 unit decrease	'-	AC100802.1, LPL	High density lipoprotein cholesterol levels	high density lipoprotein cholesterol measurement	GCST007140	29507422	Hoffmann TJ	8:20070649
rs10106652-<b>G</b>	5 x 10-9	(Hispanic)	0.744	'-	0.083 unit decrease	'-	AC100802.1, LPL	High density lipoprotein cholesterol levels	high density lipoprotein cholesterol measurement	GCST007140	29507422	Hoffmann TJ	8:20070649
rs10106652-<b>G</b>	1 x 10-57		NR	'-	0.061 unit decrease	'-	AC100802.1, LPL	High density lipoprotein cholesterol levels	high density lipoprotein cholesterol measurement	GCST007140	29507422	Hoffmann TJ	8:20070649
rs4407894-<b>T</b>	7 x 10-43	(EA)	0.345	'-	0.055 unit decrease	'-	LPL, AC100802.1	High density lipoprotein cholesterol levels	high density lipoprotein cholesterol measurement	GCST007140	29507422	Hoffmann TJ	8:20076385
rs4407894-<b>T</b>	6 x 10-16	(Hispanic)	0.408	'-	0.105 unit decrease	'-	LPL, AC100802.1	High density lipoprotein cholesterol levels	high density lipoprotein cholesterol measurement	GCST007140	29507422	Hoffmann TJ	8:20076385
rs4407894-<b>T</b>	3 x 10-6	(East Asian)	0.626	'-	0.066 unit decrease	'-	LPL, AC100802.1	High density lipoprotein cholesterol levels	high density lipoprotein cholesterol measurement	GCST007140	29507422	Hoffmann TJ	8:20076385
rs4407894-<b>T</b>	5 x 10-61		NR	'-	0.06 unit decrease	'-	LPL, AC100802.1	High density lipoprotein cholesterol levels	high density lipoprotein cholesterol measurement	GCST007140	29507422	Hoffmann TJ	8:20076385
rs2293889-<b>T</b>	2 x 10-11	(EA)	0.423	'-	0.025 unit decrease	'-	TRPS1	High density lipoprotein cholesterol levels	high density lipoprotein cholesterol measurement	GCST007140	29507422	Hoffmann TJ	8:115586972
rs2293889-<b>T</b>	5 x 10-15		NR	'-	0.028 unit decrease	'-	TRPS1	High density lipoprotein cholesterol levels	high density lipoprotein cholesterol measurement	GCST007140	29507422	Hoffmann TJ	8:115586972
rs2737203-<b>T</b>	2 x 10-11	(EA)	0.423	'-	0.026 unit decrease	'-	TRPS1	High density lipoprotein cholesterol levels	high density lipoprotein cholesterol measurement	GCST007140	29507422	Hoffmann TJ	8:115590776
rs2737203-<b>T</b>	3 x 10-15		NR	'-	0.028 unit decrease	'-	TRPS1	High density lipoprotein cholesterol levels	high density lipoprotein cholesterol measurement	GCST007140	29507422	Hoffmann TJ	8:115590776
rs2980875-<b>A</b>	2 x 10-23	(EA)	0.54	'-	0.037 unit decrease	'-	AC091114.1	High density lipoprotein cholesterol levels	high density lipoprotein cholesterol measurement	GCST007140	29507422	Hoffmann TJ	8:125469505
rs2980875-<b>A</b>	2 x 10-24		NR	'-	0.035 unit decrease	'-	AC091114.1	High density lipoprotein cholesterol levels	high density lipoprotein cholesterol measurement	GCST007140	29507422	Hoffmann TJ	8:125469505
rs2954021-<b>A</b>	5 x 10-24	(EA)	0.499	'-	0.038 unit decrease	'-	AC091114.1	High density lipoprotein cholesterol levels	high density lipoprotein cholesterol measurement	GCST007140	29507422	Hoffmann TJ	8:125469835
rs2954021-<b>A</b>	4 x 10-25		NR	'-	0.035 unit decrease	'-	AC091114.1	High density lipoprotein cholesterol levels	high density lipoprotein cholesterol measurement	GCST007140	29507422	Hoffmann TJ	8:125469835
rs2954022-<b>C</b>	2 x 10-23	(EA)	0.54	'-	0.037 unit decrease	'-	AC091114.1	High density lipoprotein cholesterol levels	high density lipoprotein cholesterol measurement	GCST007140	29507422	Hoffmann TJ	8:125470379
rs2954022-<b>C</b>	3 x 10-24		NR	'-	0.035 unit decrease	'-	AC091114.1	High density lipoprotein cholesterol levels	high density lipoprotein cholesterol measurement	GCST007140	29507422	Hoffmann TJ	8:125470379
rs2954029-<b>A</b>	4 x 10-24	(EA)	0.539	'-	0.038 unit decrease	'-	AC091114.1	High density lipoprotein cholesterol levels	high density lipoprotein cholesterol measurement	GCST007140	29507422	Hoffmann TJ	8:125478730
rs17482753-<b>G</b>	9 x 10-104	(EA)	0.897	'-	0.133 unit decrease	'-	LPL, AC100802.1	High density lipoprotein cholesterol levels	high density lipoprotein cholesterol measurement	GCST007140	29507422	Hoffmann TJ	8:19975135
rs17482753-<b>G</b>	2 x 10-14	(Hispanic)	0.915	'-	0.168 unit decrease	'-	LPL, AC100802.1	High density lipoprotein cholesterol levels	high density lipoprotein cholesterol measurement	GCST007140	29507422	Hoffmann TJ	8:19975135
rs17482753-<b>G</b>	9 x 10-14	(East Asian)	0.891	'-	0.159 unit decrease	'-	LPL, AC100802.1	High density lipoprotein cholesterol levels	high density lipoprotein cholesterol measurement	GCST007140	29507422	Hoffmann TJ	8:19975135
rs17482753-<b>G</b>	2 x 10-130		NR	'-	0.137 unit decrease	'-	LPL, AC100802.1	High density lipoprotein cholesterol levels	high density lipoprotein cholesterol measurement	GCST007140	29507422	Hoffmann TJ	8:19975135
rs75551077-<b>G</b>	2 x 10-97	(EA)	0.896	'-	0.13 unit decrease	'-	LPL, AC100802.1	High density lipoprotein cholesterol levels	high density lipoprotein cholesterol measurement	GCST007140	29507422	Hoffmann TJ	8:19982897
rs75551077-<b>G</b>	1 x 10-14	(Hispanic)	0.909	'-	0.165 unit decrease	'-	LPL, AC100802.1	High density lipoprotein cholesterol levels	high density lipoprotein cholesterol measurement	GCST007140	29507422	Hoffmann TJ	8:19982897
rs75551077-<b>G</b>	2 x 10-13	(East Asian)	0.89	'-	0.156 unit decrease	'-	LPL, AC100802.1	High density lipoprotein cholesterol levels	high density lipoprotein cholesterol measurement	GCST007140	29507422	Hoffmann TJ	8:19982897
rs75551077-<b>G</b>	9 x 10-123		NR	'-	0.132 unit decrease	'-	LPL, AC100802.1	High density lipoprotein cholesterol levels	high density lipoprotein cholesterol measurement	GCST007140	29507422	Hoffmann TJ	8:19982897
rs12678919-<b>A</b>	1 x 10-87	(EA)	0.892	'-	0.118 unit decrease	'-	AC100802.1, LPL	High density lipoprotein cholesterol levels	high density lipoprotein cholesterol measurement	GCST007140	29507422	Hoffmann TJ	8:19986711
rs12678919-<b>A</b>	3 x 10-13	(Hispanic)	0.917	'-	0.162 unit decrease	'-	AC100802.1, LPL	High density lipoprotein cholesterol levels	high density lipoprotein cholesterol measurement	GCST007140	29507422	Hoffmann TJ	8:19986711
rs12678919-<b>A</b>	4 x 10-13	(East Asian)	0.889	'-	0.154 unit decrease	'-	AC100802.1, LPL	High density lipoprotein cholesterol levels	high density lipoprotein cholesterol measurement	GCST007140	29507422	Hoffmann TJ	8:19986711
rs12678919-<b>A</b>	3 x 10-111		NR	'-	0.123 unit decrease	'-	AC100802.1, LPL	High density lipoprotein cholesterol levels	high density lipoprotein cholesterol measurement	GCST007140	29507422	Hoffmann TJ	8:19986711
rs34770253-<b>T</b>	7 x 10-16	(EA)	0.797	'-	0.035 unit decrease	'-	AC100802.1, LPL	High density lipoprotein cholesterol levels	high density lipoprotein cholesterol measurement	GCST007140	29507422	Hoffmann TJ	8:19986717
rs34770253-<b>T</b>	3 x 10-17		NR	'-	0.034 unit decrease	'-	AC100802.1, LPL	High density lipoprotein cholesterol levels	high density lipoprotein cholesterol measurement	GCST007140	29507422	Hoffmann TJ	8:19986717
rs17489282-<b>C</b>	2 x 10-103	(EA)	0.731	'-	0.091 unit decrease	'-	AC100802.1, LPL	High density lipoprotein cholesterol levels	high density lipoprotein cholesterol measurement	GCST007140	29507422	Hoffmann TJ	8:19995007
rs17489282-<b>C</b>	6 x 10-13	(Hispanic)	0.75	'-	0.102 unit decrease	'-	AC100802.1, LPL	High density lipoprotein cholesterol levels	high density lipoprotein cholesterol measurement	GCST007140	29507422	Hoffmann TJ	8:19995007
rs17489282-<b>C</b>	2 x 10-10	(East Asian)	0.804	'-	0.107 unit decrease	'-	AC100802.1, LPL	High density lipoprotein cholesterol levels	high density lipoprotein cholesterol measurement	GCST007140	29507422	Hoffmann TJ	8:19995007
rs17489282-<b>C</b>	7 x 10-122		NR	'-	0.091 unit decrease	'-	AC100802.1, LPL	High density lipoprotein cholesterol levels	high density lipoprotein cholesterol measurement	GCST007140	29507422	Hoffmann TJ	8:19995007
rs79236614-<b>C</b>	2 x 10-103	(EA)	0.897	'-	0.133 unit decrease	'-	LPL, AC100802.1	High density lipoprotein cholesterol levels	high density lipoprotein cholesterol measurement	GCST007140	29507422	Hoffmann TJ	8:20002949
rs79236614-<b>C</b>	5 x 10-13	(Hispanic)	0.916	'-	0.159 unit decrease	'-	LPL, AC100802.1	High density lipoprotein cholesterol levels	high density lipoprotein cholesterol measurement	GCST007140	29507422	Hoffmann TJ	8:20002949
rs79236614-<b>C</b>	4 x 10-13	(East Asian)	0.889	'-	0.154 unit decrease	'-	LPL, AC100802.1	High density lipoprotein cholesterol levels	high density lipoprotein cholesterol measurement	GCST007140	29507422	Hoffmann TJ	8:20002949
rs79236614-<b>C</b>	8 x 10-128		NR	'-	0.135 unit decrease	'-	LPL, AC100802.1	High density lipoprotein cholesterol levels	high density lipoprotein cholesterol measurement	GCST007140	29507422	Hoffmann TJ	8:20002949
rs28526159-<b>C</b>	1 x 10-28	(EA)	0.317	'-	0.045 unit decrease	'-	LPL, AC100802.1	High density lipoprotein cholesterol levels	high density lipoprotein cholesterol measurement	GCST007140	29507422	Hoffmann TJ	8:20033716
rs28526159-<b>C</b>	4 x 10-12	(Hispanic)	0.387	'-	0.088 unit decrease	'-	LPL, AC100802.1	High density lipoprotein cholesterol levels	high density lipoprotein cholesterol measurement	GCST007140	29507422	Hoffmann TJ	8:20033716
rs28526159-<b>C</b>	1 x 10-42		NR	'-	0.05 unit decrease	'-	LPL, AC100802.1	High density lipoprotein cholesterol levels	high density lipoprotein cholesterol measurement	GCST007140	29507422	Hoffmann TJ	8:20033716
rs676210-<b>G</b>	1 x 10-7	(Hispanic)	0.757	'-	0.076 unit decrease	'-	APOB	High density lipoprotein cholesterol levels	high density lipoprotein cholesterol measurement	GCST007140	29507422	Hoffmann TJ	2:21008652
rs676210-<b>G</b>	6 x 10-58		NR	'-	0.066 unit decrease	'-	APOB	High density lipoprotein cholesterol levels	high density lipoprotein cholesterol measurement	GCST007140	29507422	Hoffmann TJ	2:21008652
rs1041968-<b>G</b>	4 x 10-15	(EA)	0.511	'-	0.03 unit increase	'-	APOB	High density lipoprotein cholesterol levels	high density lipoprotein cholesterol measurement	GCST007140	29507422	Hoffmann TJ	2:21009932
rs1041968-<b>G</b>	3 x 10-18		NR	'-	0.031 unit increase	'-	APOB	High density lipoprotein cholesterol levels	high density lipoprotein cholesterol measurement	GCST007140	29507422	Hoffmann TJ	2:21009932
rs533617-<b>T</b>	9 x 10-20	(EA)	0.96	'-	0.087 unit decrease	'-	APOB	High density lipoprotein cholesterol levels	high density lipoprotein cholesterol measurement	GCST007140	29507422	Hoffmann TJ	2:21011100
rs533617-<b>T</b>	7 x 10-21		NR	'-	0.087 unit decrease	'-	APOB	High density lipoprotein cholesterol levels	high density lipoprotein cholesterol measurement	GCST007140	29507422	Hoffmann TJ	2:21011100
rs673548-<b>G</b>	8 x 10-51	(EA)	0.785	'-	0.069 unit decrease	'-	APOB	High density lipoprotein cholesterol levels	high density lipoprotein cholesterol measurement	GCST007140	29507422	Hoffmann TJ	2:21014672
rs673548-<b>G</b>	3 x 10-7	(Hispanic)	0.754	'-	0.074 unit decrease	'-	APOB	High density lipoprotein cholesterol levels	high density lipoprotein cholesterol measurement	GCST007140	29507422	Hoffmann TJ	2:21014672
rs673548-<b>G</b>	1 x 10-56		NR	'-	0.065 unit decrease	'-	APOB	High density lipoprotein cholesterol levels	high density lipoprotein cholesterol measurement	GCST007140	29507422	Hoffmann TJ	2:21014672
rs1367117-<b>G</b>	3 x 10-6		NR	'-	0.018 unit increase	'-	APOB	High density lipoprotein cholesterol levels	high density lipoprotein cholesterol measurement	GCST007140	29507422	Hoffmann TJ	2:21041028
rs1009360-<b>T</b>	6 x 10-6	(EA)	0.565	'-	0.017 unit decrease	'-	LINC02245, LINC02576	High density lipoprotein cholesterol levels	high density lipoprotein cholesterol measurement	GCST007140	29507422	Hoffmann TJ	2:65048915
rs1009360-<b>T</b>	3 x 10-7		NR	'-	0.018 unit decrease	'-	LINC02245, LINC02576	High density lipoprotein cholesterol levels	high density lipoprotein cholesterol measurement	GCST007140	29507422	Hoffmann TJ	2:65048915
rs2540948-<b>T</b>	8 x 10-6		NR	'-	0.016 unit decrease	'-	CEP68	High density lipoprotein cholesterol levels	high density lipoprotein cholesterol measurement	GCST007140	29507422	Hoffmann TJ	2:65057489
rs10184004-<b>C</b>	2 x 10-15	(EA)	0.594	'-	0.03 unit decrease	'-	COBLL1, GRB14	High density lipoprotein cholesterol levels	high density lipoprotein cholesterol measurement	GCST007140	29507422	Hoffmann TJ	2:164651879
rs10184004-<b>C</b>	4 x 10-19		NR	'-	0.032 unit decrease	'-	COBLL1, GRB14	High density lipoprotein cholesterol levels	high density lipoprotein cholesterol measurement	GCST007140	29507422	Hoffmann TJ	2:164651879
rs12328675-<b>T</b>	2 x 10-16	(EA)	0.872	'-	0.046 unit decrease	'-	COBLL1	High density lipoprotein cholesterol levels	high density lipoprotein cholesterol measurement	GCST007140	29507422	Hoffmann TJ	2:164684290
rs12328675-<b>T</b>	3 x 10-18		NR	'-	0.046 unit decrease	'-	COBLL1	High density lipoprotein cholesterol levels	high density lipoprotein cholesterol measurement	GCST007140	29507422	Hoffmann TJ	2:164684290
rs7607980-<b>T</b>	2 x 10-16	(EA)	0.873	'-	0.046 unit decrease	'-	COBLL1	High density lipoprotein cholesterol levels	high density lipoprotein cholesterol measurement	GCST007140	29507422	Hoffmann TJ	2:164694691
rs7607980-<b>T</b>	2 x 10-17		NR	'-	0.045 unit decrease	'-	COBLL1	High density lipoprotein cholesterol levels	high density lipoprotein cholesterol measurement	GCST007140	29507422	Hoffmann TJ	2:164694691
rs78058190-<b>G</b>	2 x 10-12	(EA)	0.948	'-	0.06 unit increase	'-	PRKAG3, RPL23AP31	High density lipoprotein cholesterol levels	high density lipoprotein cholesterol measurement	GCST007140	29507422	Hoffmann TJ	2:218835276
rs78058190-<b>G</b>	2 x 10-13		NR	'-	0.061 unit increase	'-	PRKAG3, RPL23AP31	High density lipoprotein cholesterol levels	high density lipoprotein cholesterol measurement	GCST007140	29507422	Hoffmann TJ	2:218835276
rs2943641-<b>T</b>	2 x 10-23	(EA)	0.355	'-	0.039 unit increase	'-	AC062015.1, MIR5702	High density lipoprotein cholesterol levels	high density lipoprotein cholesterol measurement	GCST007140	29507422	Hoffmann TJ	2:226229029
rs2943641-<b>T</b>	3 x 10-26		NR	'-	0.039 unit increase	'-	AC062015.1, MIR5702	High density lipoprotein cholesterol levels	high density lipoprotein cholesterol measurement	GCST007140	29507422	Hoffmann TJ	2:226229029
rs2943645-<b>C</b>	9 x 10-23	(EA)	0.358	'-	0.039 unit increase	'-	MIR5702, AC062015.1	High density lipoprotein cholesterol levels	high density lipoprotein cholesterol measurement	GCST007140	29507422	Hoffmann TJ	2:226234464
rs2943645-<b>C</b>	2 x 10-25		NR	'-	0.038 unit increase	'-	MIR5702, AC062015.1	High density lipoprotein cholesterol levels	high density lipoprotein cholesterol measurement	GCST007140	29507422	Hoffmann TJ	2:226234464
rs17513135-<b>C</b>	2 x 10-20		NR	'-	0.039 unit increase	'-	PABPC4-AS1, PABPC4	High density lipoprotein cholesterol levels	high density lipoprotein cholesterol measurement	GCST007140	29507422	Hoffmann TJ	1:39570014
rs6657811-<b>A</b>	2 x 10-10	(EA)	0.88	'-	0.039 unit decrease	'-	CELSR2	High density lipoprotein cholesterol levels	high density lipoprotein cholesterol measurement	GCST007140	29507422	Hoffmann TJ	1:109264661
rs6657811-<b>A</b>	4 x 10-10		NR	'-	0.037 unit decrease	'-	CELSR2	High density lipoprotein cholesterol levels	high density lipoprotein cholesterol measurement	GCST007140	29507422	Hoffmann TJ	1:109264661
rs7528419-<b>A</b>	2 x 10-15	(EA)	0.781	'-	0.038 unit decrease	'-	CELSR2	High density lipoprotein cholesterol levels	high density lipoprotein cholesterol measurement	GCST007140	29507422	Hoffmann TJ	1:109274570
rs7528419-<b>A</b>	6 x 10-15		NR	'-	0.034 unit decrease	'-	CELSR2	High density lipoprotein cholesterol levels	high density lipoprotein cholesterol measurement	GCST007140	29507422	Hoffmann TJ	1:109274570
rs12740374-<b>G</b>	3 x 10-15	(EA)	0.782	'-	0.037 unit decrease	'-	CELSR2	High density lipoprotein cholesterol levels	high density lipoprotein cholesterol measurement	GCST007140	29507422	Hoffmann TJ	1:109274968
rs12740374-<b>G</b>	5 x 10-15		NR	'-	0.034 unit decrease	'-	CELSR2	High density lipoprotein cholesterol levels	high density lipoprotein cholesterol measurement	GCST007140	29507422	Hoffmann TJ	1:109274968
rs660240-<b>T</b>	3 x 10-15	(EA)	0.211	'-	0.038 unit increase	'-	CELSR2	High density lipoprotein cholesterol levels	high density lipoprotein cholesterol measurement	GCST007140	29507422	Hoffmann TJ	1:109275216
rs660240-<b>T</b>	3 x 10-15		NR	'-	0.035 unit increase	'-	CELSR2	High density lipoprotein cholesterol levels	high density lipoprotein cholesterol measurement	GCST007140	29507422	Hoffmann TJ	1:109275216
rs629301-<b>G</b>	4 x 10-15	(EA)	0.219	'-	0.037 unit increase	'-	CELSR2	High density lipoprotein cholesterol levels	high density lipoprotein cholesterol measurement	GCST007140	29507422	Hoffmann TJ	1:109275684
rs629301-<b>G</b>	5 x 10-15		NR	'-	0.034 unit increase	'-	CELSR2	High density lipoprotein cholesterol levels	high density lipoprotein cholesterol measurement	GCST007140	29507422	Hoffmann TJ	1:109275684
rs646776-<b>C</b>	4 x 10-15	(EA)	0.219	'-	0.037 unit increase	'-	PSRC1, CELSR2	High density lipoprotein cholesterol levels	high density lipoprotein cholesterol measurement	GCST007140	29507422	Hoffmann TJ	1:109275908
rs646776-<b>C</b>	3 x 10-15		NR	'-	0.034 unit increase	'-	PSRC1, CELSR2	High density lipoprotein cholesterol levels	high density lipoprotein cholesterol measurement	GCST007140	29507422	Hoffmann TJ	1:109275908
rs3902354-<b>C</b>	6 x 10-9	(EA)	0.331	'-	0.025 unit increase	'-	CELSR2, PSRC1	High density lipoprotein cholesterol levels	high density lipoprotein cholesterol measurement	GCST007140	29507422	Hoffmann TJ	1:109276674
rs3902354-<b>C</b>	3 x 10-8		NR	'-	0.022 unit increase	'-	CELSR2, PSRC1	High density lipoprotein cholesterol levels	high density lipoprotein cholesterol measurement	GCST007140	29507422	Hoffmann TJ	1:109276674
rs599839-<b>G</b>	1 x 10-15	(EA)	0.228	'-	0.036 unit increase	'-	PSRC1, CELSR2	High density lipoprotein cholesterol levels	high density lipoprotein cholesterol measurement	GCST007140	29507422	Hoffmann TJ	1:109279544
rs599839-<b>G</b>	5 x 10-14		NR	'-	0.032 unit increase	'-	PSRC1, CELSR2	High density lipoprotein cholesterol levels	high density lipoprotein cholesterol measurement	GCST007140	29507422	Hoffmann TJ	1:109279544
rs4650994-<b>G</b>	4 x 10-8	(EA)	0.483	'-	0.021 unit increase	'-	C1orf220, TEX35	High density lipoprotein cholesterol levels	high density lipoprotein cholesterol measurement	GCST007140	29507422	Hoffmann TJ	1:178546177
rs4650994-<b>G</b>	8 x 10-9		NR	'-	0.02 unit increase	'-	C1orf220, TEX35	High density lipoprotein cholesterol levels	high density lipoprotein cholesterol measurement	GCST007140	29507422	Hoffmann TJ	1:178546177
rs12753251-<b>G</b>	2 x 10-8	(EA)	0.501	'-	0.021 unit increase	'-	RNA5SP69, C1orf220	High density lipoprotein cholesterol levels	high density lipoprotein cholesterol measurement	GCST007140	29507422	Hoffmann TJ	1:178560763
rs12753251-<b>G</b>	4 x 10-9		NR	'-	0.02 unit increase	'-	RNA5SP69, C1orf220	High density lipoprotein cholesterol levels	high density lipoprotein cholesterol measurement	GCST007140	29507422	Hoffmann TJ	1:178560763
rs2489279-<b>C</b>	2 x 10-6		NR	'-	0.017 unit increase	'-	LINC01344	High density lipoprotein cholesterol levels	high density lipoprotein cholesterol measurement	GCST007140	29507422	Hoffmann TJ	1:182174984
rs1689800-<b>A</b>	5 x 10-6		NR	'-	0.016 unit increase	'-	LINC01344	High density lipoprotein cholesterol levels	high density lipoprotein cholesterol measurement	GCST007140	29507422	Hoffmann TJ	1:182199750
rs2642438-<b>A</b>	5 x 10-7	(EA)	0.293	'-	0.021 unit decrease	'-	MTARC1, AL445423.3	High density lipoprotein cholesterol levels	high density lipoprotein cholesterol measurement	GCST007140	29507422	Hoffmann TJ	1:220796686
rs2642438-<b>A</b>	7 x 10-8		NR	'-	0.02 unit decrease	'-	MTARC1, AL445423.3	High density lipoprotein cholesterol levels	high density lipoprotein cholesterol measurement	GCST007140	29507422	Hoffmann TJ	1:220796686
rs2144300-<b>C</b>	7 x 10-29	(EA)	0.397	'-	0.043 unit decrease	'-	GALNT2	High density lipoprotein cholesterol levels	high density lipoprotein cholesterol measurement	GCST007140	29507422	Hoffmann TJ	1:230159169
rs2144300-<b>C</b>	7 x 10-34		NR	'-	0.043 unit decrease	'-	GALNT2	High density lipoprotein cholesterol levels	high density lipoprotein cholesterol measurement	GCST007140	29507422	Hoffmann TJ	1:230159169
rs4846914-<b>G</b>	9 x 10-28	(EA)	0.397	'-	0.042 unit decrease	'-	GALNT2	High density lipoprotein cholesterol levels	high density lipoprotein cholesterol measurement	GCST007140	29507422	Hoffmann TJ	1:230159944
rs4846914-<b>G</b>	3 x 10-31		NR	'-	0.041 unit decrease	'-	GALNT2	High density lipoprotein cholesterol levels	high density lipoprotein cholesterol measurement	GCST007140	29507422	Hoffmann TJ	1:230159944
rs10864728-<b>A</b>	8 x 10-29	(EA)	0.387	'-	0.043 unit decrease	'-	GALNT2	High density lipoprotein cholesterol levels	high density lipoprotein cholesterol measurement	GCST007140	29507422	Hoffmann TJ	1:230169168
rs10864728-<b>A</b>	2 x 10-29		NR	'-	0.04 unit decrease	'-	GALNT2	High density lipoprotein cholesterol levels	high density lipoprotein cholesterol measurement	GCST007140	29507422	Hoffmann TJ	1:230169168
rs1321257-<b>G</b>	9 x 10-29	(EA)	0.387	'-	0.043 unit decrease	'-	GALNT2	High density lipoprotein cholesterol levels	high density lipoprotein cholesterol measurement	GCST007140	29507422	Hoffmann TJ	1:230169566
rs1321257-<b>G</b>	2 x 10-29		NR	'-	0.04 unit decrease	'-	GALNT2	High density lipoprotein cholesterol levels	high density lipoprotein cholesterol measurement	GCST007140	29507422	Hoffmann TJ	1:230169566
rs4846923-<b>T</b>	6 x 10-32	(EA)	0.291	'-	0.048 unit decrease	'-	GALNT2	High density lipoprotein cholesterol levels	high density lipoprotein cholesterol measurement	GCST007140	29507422	Hoffmann TJ	1:230171476
rs4846923-<b>T</b>	5 x 10-32		NR	'-	0.044 unit decrease	'-	GALNT2	High density lipoprotein cholesterol levels	high density lipoprotein cholesterol measurement	GCST007140	29507422	Hoffmann TJ	1:230171476
rs4564803-<b>G</b>	7 x 10-43	(EA)	0.761	'-	0.06 unit decrease	'-	LINC02850, AC115619.1	High density lipoprotein cholesterol levels	high density lipoprotein cholesterol measurement	GCST007140	29507422	Hoffmann TJ	2:20982630
rs4564803-<b>G</b>	4 x 10-8	(Hispanic)	0.742	'-	0.078 unit decrease	'-	LINC02850, AC115619.1	High density lipoprotein cholesterol levels	high density lipoprotein cholesterol measurement	GCST007140	29507422	Hoffmann TJ	2:20982630
rs4564803-<b>G</b>	1 x 10-47		NR	'-	0.058 unit decrease	'-	LINC02850, AC115619.1	High density lipoprotein cholesterol levels	high density lipoprotein cholesterol measurement	GCST007140	29507422	Hoffmann TJ	2:20982630
rs13392272-<b>C</b>	7 x 10-14	(EA)	0.526	'-	0.028 unit increase	'-	AC115619.1, LINC02850	High density lipoprotein cholesterol levels	high density lipoprotein cholesterol measurement	GCST007140	29507422	Hoffmann TJ	2:20994618
rs13392272-<b>C</b>	2 x 10-17		NR	'-	0.03 unit increase	'-	AC115619.1, LINC02850	High density lipoprotein cholesterol levels	high density lipoprotein cholesterol measurement	GCST007140	29507422	Hoffmann TJ	2:20994618
rs4665710-<b>A</b>	9 x 10-51	(EA)	0.215	'-	0.069 unit increase	'-	AC115619.1, LINC02850	High density lipoprotein cholesterol levels	high density lipoprotein cholesterol measurement	GCST007140	29507422	Hoffmann TJ	2:20998163
rs4665710-<b>A</b>	5 x 10-7	(Hispanic)	0.247	'-	0.072 unit increase	'-	AC115619.1, LINC02850	High density lipoprotein cholesterol levels	high density lipoprotein cholesterol measurement	GCST007140	29507422	Hoffmann TJ	2:20998163
rs4665710-<b>A</b>	7 x 10-56		NR	'-	0.064 unit increase	'-	AC115619.1, LINC02850	High density lipoprotein cholesterol levels	high density lipoprotein cholesterol measurement	GCST007140	29507422	Hoffmann TJ	2:20998163
rs1042034-<b>C</b>	2 x 10-51	(EA)	0.215	'-	0.069 unit increase	'-	APOB	High density lipoprotein cholesterol levels	high density lipoprotein cholesterol measurement	GCST007140	29507422	Hoffmann TJ	2:21002409
rs1042034-<b>C</b>	4 x 10-7	(Hispanic)	0.244	'-	0.074 unit increase	'-	APOB	High density lipoprotein cholesterol levels	high density lipoprotein cholesterol measurement	GCST007140	29507422	Hoffmann TJ	2:21002409
rs1042034-<b>C</b>	5 x 10-58		NR	'-	0.066 unit increase	'-	APOB	High density lipoprotein cholesterol levels	high density lipoprotein cholesterol measurement	GCST007140	29507422	Hoffmann TJ	2:21002409
rs2678379-<b>A</b>	2 x 10-52	(EA)	0.215	'-	0.07 unit increase	'-	APOB	High density lipoprotein cholesterol levels	high density lipoprotein cholesterol measurement	GCST007140	29507422	Hoffmann TJ	2:21003688
rs2678379-<b>A</b>	3 x 10-7	(Hispanic)	0.247	'-	0.074 unit increase	'-	APOB	High density lipoprotein cholesterol levels	high density lipoprotein cholesterol measurement	GCST007140	29507422	Hoffmann TJ	2:21003688
rs2678379-<b>A</b>	2 x 10-58		NR	'-	0.066 unit increase	'-	APOB	High density lipoprotein cholesterol levels	high density lipoprotein cholesterol measurement	GCST007140	29507422	Hoffmann TJ	2:21003688
rs676210-<b>G</b>	1 x 10-50	(EA)	0.785	'-	0.069 unit decrease	'-	APOB	High density lipoprotein cholesterol levels	high density lipoprotein cholesterol measurement	GCST007140	29507422	Hoffmann TJ	2:21008652
rs11065987-<b>A</b>	1 x 10-7		NR	'-	0.019 unit increase	'-	ATXN2-AS, BRAP	High density lipoprotein cholesterol levels	high density lipoprotein cholesterol measurement	GCST007140	29507422	Hoffmann TJ	12:111634620
rs17696736-<b>A</b>	3 x 10-7	(EA)	0.553	'-	0.019 unit increase	'-	NAA25	High density lipoprotein cholesterol levels	high density lipoprotein cholesterol measurement	GCST007140	29507422	Hoffmann TJ	12:112049014
rs17696736-<b>A</b>	6 x 10-8		NR	'-	0.019 unit increase	'-	NAA25	High density lipoprotein cholesterol levels	high density lipoprotein cholesterol measurement	GCST007140	29507422	Hoffmann TJ	12:112049014
rs4759375-<b>C</b>	1 x 10-9		NR	'-	0.033 unit decrease	'-	SBNO1	High density lipoprotein cholesterol levels	high density lipoprotein cholesterol measurement	GCST007140	29507422	Hoffmann TJ	12:123311691
rs28577594-<b>G</b>	5 x 10-12	(EA)	0.291	'-	0.03 unit increase	'-	RILPL2	High density lipoprotein cholesterol levels	high density lipoprotein cholesterol measurement	GCST007140	29507422	Hoffmann TJ	12:123411359
rs28577594-<b>G</b>	1 x 10-14		NR	'-	0.03 unit increase	'-	RILPL2	High density lipoprotein cholesterol levels	high density lipoprotein cholesterol measurement	GCST007140	29507422	Hoffmann TJ	12:123411359
rs4765127-<b>G</b>	2 x 10-20	(EA)	0.656	'-	0.037 unit decrease	'-	ZNF664, RFLNA, AC068790.8	High density lipoprotein cholesterol levels	high density lipoprotein cholesterol measurement	GCST007140	29507422	Hoffmann TJ	12:123975620
rs4765127-<b>G</b>	5 x 10-21		NR	'-	0.035 unit decrease	'-	ZNF664, RFLNA, AC068790.8	High density lipoprotein cholesterol levels	high density lipoprotein cholesterol measurement	GCST007140	29507422	Hoffmann TJ	12:123975620
rs7307277-<b>A</b>	8 x 10-21	(EA)	0.655	'-	0.037 unit decrease	'-	RFLNA, ZNF664, AC068790.8	High density lipoprotein cholesterol levels	high density lipoprotein cholesterol measurement	GCST007140	29507422	Hoffmann TJ	12:123990609
rs7307277-<b>A</b>	1 x 10-21		NR	'-	0.035 unit decrease	'-	RFLNA, ZNF664, AC068790.8	High density lipoprotein cholesterol levels	high density lipoprotein cholesterol measurement	GCST007140	29507422	Hoffmann TJ	12:123990609
rs863750-<b>C</b>	3 x 10-19	(EA)	0.403	'-	0.034 unit increase	'-	RFLNA, AC068790.8	High density lipoprotein cholesterol levels	high density lipoprotein cholesterol measurement	GCST007140	29507422	Hoffmann TJ	12:124020897
rs863750-<b>C</b>	4 x 10-19		NR	'-	0.031 unit increase	'-	RFLNA, AC068790.8	High density lipoprotein cholesterol levels	high density lipoprotein cholesterol measurement	GCST007140	29507422	Hoffmann TJ	12:124020897
rs7485656-<b>A</b>	2 x 10-6	(EA)	0.819	'-	0.024 unit increase	'-	SCARB1	High density lipoprotein cholesterol levels	high density lipoprotein cholesterol measurement	GCST007140	29507422	Hoffmann TJ	12:124831101
rs7298751-<b>G</b>	2 x 10-13	(EA)	0.122	'-	0.042 unit increase	'-	RNU6-927P, SCARB1	High density lipoprotein cholesterol levels	high density lipoprotein cholesterol measurement	GCST007140	29507422	Hoffmann TJ	12:124895686
rs7298751-<b>G</b>	1 x 10-11		NR	'-	0.034 unit increase	'-	RNU6-927P, SCARB1	High density lipoprotein cholesterol levels	high density lipoprotein cholesterol measurement	GCST007140	29507422	Hoffmann TJ	12:124895686
rs2412710-<b>G</b>	7 x 10-6		NR	'-	0.054 unit increase	'-	AC012651.1, CAPN3	High density lipoprotein cholesterol levels	high density lipoprotein cholesterol measurement	GCST007140	29507422	Hoffmann TJ	15:42391589
rs149492745-<b>C</b>	4 x 10-14	(EA)	0.973	'-	0.091 unit increase	'-	TTBK2	High density lipoprotein cholesterol levels	high density lipoprotein cholesterol measurement	GCST007140	29507422	Hoffmann TJ	15:42807352
rs149492745-<b>C</b>	4 x 10-17		NR	'-	0.097 unit increase	'-	TTBK2	High density lipoprotein cholesterol levels	high density lipoprotein cholesterol measurement	GCST007140	29507422	Hoffmann TJ	15:42807352
rs150844304-<b>A</b>	5 x 10-21	(EA)	0.97	'-	0.104 unit increase	'-	TP53BP1	High density lipoprotein cholesterol levels	high density lipoprotein cholesterol measurement	GCST007140	29507422	Hoffmann TJ	15:43434427
rs150844304-<b>A</b>	1 x 10-24		NR	'-	0.108 unit increase	'-	TP53BP1	High density lipoprotein cholesterol levels	high density lipoprotein cholesterol measurement	GCST007140	29507422	Hoffmann TJ	15:43434427
rs55707100-<b>C</b>	1 x 10-18	(EA)	0.969	'-	0.096 unit increase	'-	MAP1A	High density lipoprotein cholesterol levels	high density lipoprotein cholesterol measurement	GCST007140	29507422	Hoffmann TJ	15:43528519
rs55707100-<b>C</b>	2 x 10-22		NR	'-	0.102 unit increase	'-	MAP1A	High density lipoprotein cholesterol levels	high density lipoprotein cholesterol measurement	GCST007140	29507422	Hoffmann TJ	15:43528519
rs481837-<b>C</b>	1 x 10-9	(EA)	0.956	'-	0.056 unit increase	'-	FRMD5	High density lipoprotein cholesterol levels	high density lipoprotein cholesterol measurement	GCST007140	29507422	Hoffmann TJ	15:43925938
rs481837-<b>C</b>	3 x 10-9		NR	'-	0.049 unit increase	'-	FRMD5	High density lipoprotein cholesterol levels	high density lipoprotein cholesterol measurement	GCST007140	29507422	Hoffmann TJ	15:43925938
rs2929282-<b>A</b>	2 x 10-10	(EA)	0.946	'-	0.057 unit increase	'-	FRMD5	High density lipoprotein cholesterol levels	high density lipoprotein cholesterol measurement	GCST007140	29507422	Hoffmann TJ	15:43953733
rs261334-<b>G</b>	2 x 10-13	(East Asian)	0.358	'-	0.104 unit increase	'-	LIPC, ALDH1A2	High density lipoprotein cholesterol levels	high density lipoprotein cholesterol measurement	GCST007140	29507422	Hoffmann TJ	15:58434545
rs261334-<b>G</b>	3 x 10-118		NR	'-	0.094 unit increase	'-	LIPC, ALDH1A2	High density lipoprotein cholesterol levels	high density lipoprotein cholesterol measurement	GCST007140	29507422	Hoffmann TJ	15:58434545
rs261342-<b>G</b>	3 x 10-94	(EA)	0.223	'-	0.096 unit increase	'-	LIPC-AS1, ALDH1A2, LIPC	High density lipoprotein cholesterol levels	high density lipoprotein cholesterol measurement	GCST007140	29507422	Hoffmann TJ	15:58438954
rs261342-<b>G</b>	7 x 10-10	(Hispanic)	0.409	'-	0.079 unit increase	'-	LIPC-AS1, ALDH1A2, LIPC	High density lipoprotein cholesterol levels	high density lipoprotein cholesterol measurement	GCST007140	29507422	Hoffmann TJ	15:58438954
rs261342-<b>G</b>	9 x 10-8	(East Asian)	0.601	'-	0.075 unit increase	'-	LIPC-AS1, ALDH1A2, LIPC	High density lipoprotein cholesterol levels	high density lipoprotein cholesterol measurement	GCST007140	29507422	Hoffmann TJ	15:58438954
rs261342-<b>G</b>	5 x 10-105		NR	'-	0.089 unit increase	'-	LIPC-AS1, ALDH1A2, LIPC	High density lipoprotein cholesterol levels	high density lipoprotein cholesterol measurement	GCST007140	29507422	Hoffmann TJ	15:58438954
rs3198697-<b>C</b>	4 x 10-6	(EA)	0.585	'-	0.018 unit decrease	'-	PDXDC1	High density lipoprotein cholesterol levels	high density lipoprotein cholesterol measurement	GCST007140	29507422	Hoffmann TJ	16:15036083
rs3198697-<b>C</b>	2 x 10-6		NR	'-	0.017 unit decrease	'-	PDXDC1	High density lipoprotein cholesterol levels	high density lipoprotein cholesterol measurement	GCST007140	29507422	Hoffmann TJ	16:15036083
rs11644601-<b>T</b>	1 x 10-8	(EA)	0.703	'-	0.023 unit decrease	'-	PDXDC1, RRN3	High density lipoprotein cholesterol levels	high density lipoprotein cholesterol measurement	GCST007140	29507422	Hoffmann TJ	16:15078261
rs11644601-<b>T</b>	7 x 10-9		NR	'-	0.023 unit decrease	'-	PDXDC1, RRN3	High density lipoprotein cholesterol levels	high density lipoprotein cholesterol measurement	GCST007140	29507422	Hoffmann TJ	16:15078261
rs1121980-<b>G</b>	2 x 10-6		NR	'-	0.016 unit decrease	'-	FTO	High density lipoprotein cholesterol levels	high density lipoprotein cholesterol measurement	GCST007140	29507422	Hoffmann TJ	16:53775335
rs10852553-<b>G</b>	7 x 10-28	(EA)	0.839	'-	0.056 unit decrease	'-	NUP93	High density lipoprotein cholesterol levels	high density lipoprotein cholesterol measurement	GCST007140	29507422	Hoffmann TJ	16:56791754
rs10852553-<b>G</b>	2 x 10-26		NR	'-	0.048 unit decrease	'-	NUP93	High density lipoprotein cholesterol levels	high density lipoprotein cholesterol measurement	GCST007140	29507422	Hoffmann TJ	16:56791754
rs16962399-<b>C</b>	2 x 10-32	(EA)	0.909	'-	0.077 unit increase	'-	NUP93	High density lipoprotein cholesterol levels	high density lipoprotein cholesterol measurement	GCST007140	29507422	Hoffmann TJ	16:56812892
rs16962399-<b>C</b>	7 x 10-32		NR	'-	0.067 unit increase	'-	NUP93	High density lipoprotein cholesterol levels	high density lipoprotein cholesterol measurement	GCST007140	29507422	Hoffmann TJ	16:56812892
rs56156922-<b>T</b>	9 x 10-48	(East Asian)	0.821	'-	0.258 unit decrease	'-	CETP, HERPUD1	High density lipoprotein cholesterol levels	high density lipoprotein cholesterol measurement	GCST007140	29507422	Hoffmann TJ	16:56953457
rs56156922-<b>T</b>	7 x 10-9	(AA)	0.831	'-	0.167 unit decrease	'-	CETP, HERPUD1	High density lipoprotein cholesterol levels	high density lipoprotein cholesterol measurement	GCST007140	29507422	Hoffmann TJ	16:56953457
rs56156922-<b>T</b>	1 x 10-300		NR	'-	0.216 unit decrease	'-	CETP, HERPUD1	High density lipoprotein cholesterol levels	high density lipoprotein cholesterol measurement	GCST007140	29507422	Hoffmann TJ	16:56953457
rs173539-<b>C</b>	1 x 10-300	(EA)	0.681	'-	0.213 unit decrease	'-	HERPUD1, CETP	High density lipoprotein cholesterol levels	high density lipoprotein cholesterol measurement	GCST007140	29507422	Hoffmann TJ	16:56954132
rs173539-<b>C</b>	1 x 10-62	(Hispanic)	0.69	'-	0.222 unit decrease	'-	HERPUD1, CETP	High density lipoprotein cholesterol levels	high density lipoprotein cholesterol measurement	GCST007140	29507422	Hoffmann TJ	16:56954132
rs173539-<b>C</b>	4 x 10-26	(East Asian)	0.763	'-	0.168 unit decrease	'-	HERPUD1, CETP	High density lipoprotein cholesterol levels	high density lipoprotein cholesterol measurement	GCST007140	29507422	Hoffmann TJ	16:56954132
rs173539-<b>C</b>	2 x 10-8	(AA)	0.643	'-	0.126 unit decrease	'-	HERPUD1, CETP	High density lipoprotein cholesterol levels	high density lipoprotein cholesterol measurement	GCST007140	29507422	Hoffmann TJ	16:56954132
rs173539-<b>C</b>	1 x 10-300		NR	'-	0.208 unit decrease	'-	HERPUD1, CETP	High density lipoprotein cholesterol levels	high density lipoprotein cholesterol measurement	GCST007140	29507422	Hoffmann TJ	16:56954132
rs247616-<b>C</b>	1 x 10-300	(EA)	0.684	'-	0.215 unit decrease	'-	HERPUD1, CETP	High density lipoprotein cholesterol levels	high density lipoprotein cholesterol measurement	GCST007140	29507422	Hoffmann TJ	16:56955678
rs247616-<b>C</b>	2 x 10-67	(Hispanic)	0.7	'-	0.234 unit decrease	'-	HERPUD1, CETP	High density lipoprotein cholesterol levels	high density lipoprotein cholesterol measurement	GCST007140	29507422	Hoffmann TJ	16:56955678
rs10790519-<b>T</b>	1 x 10-8		NR	'-	0.02 unit decrease	'-	UBASH3B	High density lipoprotein cholesterol levels	high density lipoprotein cholesterol measurement	GCST007140	29507422	Hoffmann TJ	11:122664700
rs4307732-<b>G</b>	7 x 10-6	(EA)	0.901	'-	0.031 unit increase	'-	ST3GAL4	High density lipoprotein cholesterol levels	high density lipoprotein cholesterol measurement	GCST007140	29507422	Hoffmann TJ	11:126375060
rs4883201-<b>A</b>	4 x 10-6	(EA)	0.899	'-	0.028 unit increase	'-	PHC1	High density lipoprotein cholesterol levels	high density lipoprotein cholesterol measurement	GCST007140	29507422	Hoffmann TJ	12:8929985
rs4883201-<b>A</b>	8 x 10-7		NR	'-	0.027 unit increase	'-	PHC1	High density lipoprotein cholesterol levels	high density lipoprotein cholesterol measurement	GCST007140	29507422	Hoffmann TJ	12:8929985
rs7134375-<b>C</b>	2 x 10-12	(EA)	0.566	'-	0.027 unit decrease	'-	AC129102.1, LINC02468	High density lipoprotein cholesterol levels	high density lipoprotein cholesterol measurement	GCST007140	29507422	Hoffmann TJ	12:20320824
rs7134375-<b>C</b>	7 x 10-14		NR	'-	0.026 unit decrease	'-	AC129102.1, LINC02468	High density lipoprotein cholesterol levels	high density lipoprotein cholesterol measurement	GCST007140	29507422	Hoffmann TJ	12:20320824
rs79719909-<b>A</b>	6 x 10-17	(EA)	0.797	'-	0.039 unit decrease	'-	LINC02468, AC129102.1	High density lipoprotein cholesterol levels	high density lipoprotein cholesterol measurement	GCST007140	29507422	Hoffmann TJ	12:20321772
rs79719909-<b>A</b>	1 x 10-17		NR	'-	0.037 unit decrease	'-	LINC02468, AC129102.1	High density lipoprotein cholesterol levels	high density lipoprotein cholesterol measurement	GCST007140	29507422	Hoffmann TJ	12:20321772
rs11613352-<b>C</b>	6 x 10-15	(EA)	0.775	'-	0.035 unit decrease	'-	R3HDM2	High density lipoprotein cholesterol levels	high density lipoprotein cholesterol measurement	GCST007140	29507422	Hoffmann TJ	12:57398797
rs11613352-<b>C</b>	4 x 10-16		NR	'-	0.034 unit decrease	'-	R3HDM2	High density lipoprotein cholesterol levels	high density lipoprotein cholesterol measurement	GCST007140	29507422	Hoffmann TJ	12:57398797
rs61352607-<b>G</b>	3 x 10-15	(EA)	0.774	'-	0.036 unit decrease	'-	INHBC	High density lipoprotein cholesterol levels	high density lipoprotein cholesterol measurement	GCST007140	29507422	Hoffmann TJ	12:57445390
rs61352607-<b>G</b>	4 x 10-17		NR	'-	0.035 unit decrease	'-	INHBC	High density lipoprotein cholesterol levels	high density lipoprotein cholesterol measurement	GCST007140	29507422	Hoffmann TJ	12:57445390
rs2229357-<b>G</b>	2 x 10-15	(EA)	0.774	'-	0.036 unit decrease	'-	INHBC	High density lipoprotein cholesterol levels	high density lipoprotein cholesterol measurement	GCST007140	29507422	Hoffmann TJ	12:57449928
rs2229357-<b>G</b>	4 x 10-17		NR	'-	0.035 unit decrease	'-	INHBC	High density lipoprotein cholesterol levels	high density lipoprotein cholesterol measurement	GCST007140	29507422	Hoffmann TJ	12:57449928
rs3741414-<b>C</b>	3 x 10-15	(EA)	0.774	'-	0.035 unit decrease	'-	INHBC	High density lipoprotein cholesterol levels	high density lipoprotein cholesterol measurement	GCST007140	29507422	Hoffmann TJ	12:57450266
rs3741414-<b>C</b>	4 x 10-17		NR	'-	0.035 unit decrease	'-	INHBC	High density lipoprotein cholesterol levels	high density lipoprotein cholesterol measurement	GCST007140	29507422	Hoffmann TJ	12:57450266
rs2241208-<b>G</b>	4 x 10-9	(EA)	0.468	'-	0.022 unit decrease	'-	UBE3B	High density lipoprotein cholesterol levels	high density lipoprotein cholesterol measurement	GCST007140	29507422	Hoffmann TJ	12:109524990
rs2241208-<b>G</b>	2 x 10-14		NR	'-	0.026 unit decrease	'-	UBE3B	High density lipoprotein cholesterol levels	high density lipoprotein cholesterol measurement	GCST007140	29507422	Hoffmann TJ	12:109524990
rs10744826-<b>C</b>	9 x 10-10	(EA)	0.467	'-	0.023 unit decrease	'-	UBE3B	High density lipoprotein cholesterol levels	high density lipoprotein cholesterol measurement	GCST007140	29507422	Hoffmann TJ	12:109527707
rs10744826-<b>C</b>	5 x 10-15		NR	'-	0.027 unit decrease	'-	UBE3B	High density lipoprotein cholesterol levels	high density lipoprotein cholesterol measurement	GCST007140	29507422	Hoffmann TJ	12:109527707
rs7134594-<b>C</b>	2 x 10-9	(EA)	0.466	'-	0.023 unit decrease	'-	MMAB	High density lipoprotein cholesterol levels	high density lipoprotein cholesterol measurement	GCST007140	29507422	Hoffmann TJ	12:109562388
rs7134594-<b>C</b>	2 x 10-14		NR	'-	0.027 unit decrease	'-	MMAB	High density lipoprotein cholesterol levels	high density lipoprotein cholesterol measurement	GCST007140	29507422	Hoffmann TJ	12:109562388
rs3184504-<b>T</b>	2 x 10-11	(EA)	0.495	'-	0.025 unit decrease	'-	SH2B3, ATXN2	High density lipoprotein cholesterol levels	high density lipoprotein cholesterol measurement	GCST007140	29507422	Hoffmann TJ	12:111446804
rs3184504-<b>T</b>	9 x 10-12		NR	'-	0.024 unit decrease	'-	SH2B3, ATXN2	High density lipoprotein cholesterol levels	high density lipoprotein cholesterol measurement	GCST007140	29507422	Hoffmann TJ	12:111446804
rs11065987-<b>A</b>	4 x 10-7	(EA)	0.564	'-	0.019 unit increase	'-	ATXN2-AS, BRAP	High density lipoprotein cholesterol levels	high density lipoprotein cholesterol measurement	GCST007140	29507422	Hoffmann TJ	12:111634620
rs2929282-<b>A</b>	1 x 10-8		NR	'-	0.043 unit increase	'-	FRMD5	High density lipoprotein cholesterol levels	high density lipoprotein cholesterol measurement	GCST007140	29507422	Hoffmann TJ	15:43953733
rs138570705-<b>G</b>	3 x 10-16	(EA)	0.971	'-	0.093 unit increase	'-	FRMD5	High density lipoprotein cholesterol levels	high density lipoprotein cholesterol measurement	GCST007140	29507422	Hoffmann TJ	15:43974532
rs138570705-<b>G</b>	5 x 10-19		NR	'-	0.097 unit increase	'-	FRMD5	High density lipoprotein cholesterol levels	high density lipoprotein cholesterol measurement	GCST007140	29507422	Hoffmann TJ	15:43974532
rs12148399-<b>T</b>	4 x 10-27	(EA)	0.861	'-	0.059 unit increase	'-	ALDH1A2	High density lipoprotein cholesterol levels	high density lipoprotein cholesterol measurement	GCST007140	29507422	Hoffmann TJ	15:58289171
rs12148399-<b>T</b>	3 x 10-6	(East Asian)	0.888	'-	0.1 unit increase	'-	ALDH1A2	High density lipoprotein cholesterol levels	high density lipoprotein cholesterol measurement	GCST007140	29507422	Hoffmann TJ	15:58289171
rs12148399-<b>T</b>	1 x 10-33		NR	'-	0.061 unit increase	'-	ALDH1A2	High density lipoprotein cholesterol levels	high density lipoprotein cholesterol measurement	GCST007140	29507422	Hoffmann TJ	15:58289171
rs1601935-<b>G</b>	5 x 10-81	(EA)	0.344	'-	0.076 unit increase	'-	ALDH1A2	High density lipoprotein cholesterol levels	high density lipoprotein cholesterol measurement	GCST007140	29507422	Hoffmann TJ	15:58379566
rs1601935-<b>G</b>	5 x 10-7	(Hispanic)	0.294	'-	0.069 unit increase	'-	ALDH1A2	High density lipoprotein cholesterol levels	high density lipoprotein cholesterol measurement	GCST007140	29507422	Hoffmann TJ	15:58379566
rs1601935-<b>G</b>	2 x 10-10	(East Asian)	0.33	'-	0.094 unit increase	'-	ALDH1A2	High density lipoprotein cholesterol levels	high density lipoprotein cholesterol measurement	GCST007140	29507422	Hoffmann TJ	15:58379566
rs1601935-<b>G</b>	6 x 10-96		NR	'-	0.076 unit increase	'-	ALDH1A2	High density lipoprotein cholesterol levels	high density lipoprotein cholesterol measurement	GCST007140	29507422	Hoffmann TJ	15:58379566
rs4775041-<b>G</b>	5 x 10-84	(EA)	0.707	'-	0.08 unit decrease	'-	ALDH1A2	High density lipoprotein cholesterol levels	high density lipoprotein cholesterol measurement	GCST007140	29507422	Hoffmann TJ	15:58382496
rs4775041-<b>G</b>	3 x 10-8	(Hispanic)	0.777	'-	0.082 unit decrease	'-	ALDH1A2	High density lipoprotein cholesterol levels	high density lipoprotein cholesterol measurement	GCST007140	29507422	Hoffmann TJ	15:58382496
rs4775041-<b>G</b>	2 x 10-12	(East Asian)	0.792	'-	0.116 unit decrease	'-	ALDH1A2	High density lipoprotein cholesterol levels	high density lipoprotein cholesterol measurement	GCST007140	29507422	Hoffmann TJ	15:58382496
rs4775041-<b>G</b>	2 x 10-102		NR	'-	0.082 unit decrease	'-	ALDH1A2	High density lipoprotein cholesterol levels	high density lipoprotein cholesterol measurement	GCST007140	29507422	Hoffmann TJ	15:58382496
rs10468017-<b>C</b>	3 x 10-96	(EA)	0.715	'-	0.087 unit decrease	'-	ALDH1A2	High density lipoprotein cholesterol levels	high density lipoprotein cholesterol measurement	GCST007140	29507422	Hoffmann TJ	15:58386313
rs10468017-<b>C</b>	1 x 10-8	(Hispanic)	0.78	'-	0.085 unit decrease	'-	ALDH1A2	High density lipoprotein cholesterol levels	high density lipoprotein cholesterol measurement	GCST007140	29507422	Hoffmann TJ	15:58386313
rs10468017-<b>C</b>	2 x 10-12	(East Asian)	0.795	'-	0.117 unit decrease	'-	ALDH1A2	High density lipoprotein cholesterol levels	high density lipoprotein cholesterol measurement	GCST007140	29507422	Hoffmann TJ	15:58386313
rs10468017-<b>C</b>	8 x 10-117		NR	'-	0.089 unit decrease	'-	ALDH1A2	High density lipoprotein cholesterol levels	high density lipoprotein cholesterol measurement	GCST007140	29507422	Hoffmann TJ	15:58386313
rs7350789-<b>G</b>	6 x 10-100	(EA)	0.654	'-	0.084 unit decrease	'-	ALDH1A2	High density lipoprotein cholesterol levels	high density lipoprotein cholesterol measurement	GCST007140	29507422	Hoffmann TJ	15:58387469
rs7350789-<b>G</b>	1 x 10-7	(Hispanic)	0.676	'-	0.071 unit decrease	'-	ALDH1A2	High density lipoprotein cholesterol levels	high density lipoprotein cholesterol measurement	GCST007140	29507422	Hoffmann TJ	15:58387469
rs7350789-<b>G</b>	4 x 10-16	(East Asian)	0.64	'-	0.113 unit decrease	'-	ALDH1A2	High density lipoprotein cholesterol levels	high density lipoprotein cholesterol measurement	GCST007140	29507422	Hoffmann TJ	15:58387469
rs7350789-<b>G</b>	4 x 10-6	(AA)	0.628	'-	0.104 unit decrease	'-	ALDH1A2	High density lipoprotein cholesterol levels	high density lipoprotein cholesterol measurement	GCST007140	29507422	Hoffmann TJ	15:58387469
rs7350789-<b>G</b>	3 x 10-124		NR	'-	0.085 unit decrease	'-	ALDH1A2	High density lipoprotein cholesterol levels	high density lipoprotein cholesterol measurement	GCST007140	29507422	Hoffmann TJ	15:58387469
rs261291-<b>T</b>	3 x 10-98	(EA)	0.65	'-	0.083 unit decrease	'-	ALDH1A2	High density lipoprotein cholesterol levels	high density lipoprotein cholesterol measurement	GCST007140	29507422	Hoffmann TJ	15:58387979
rs261291-<b>T</b>	3 x 10-6	(Hispanic)	0.612	'-	0.06 unit decrease	'-	ALDH1A2	High density lipoprotein cholesterol levels	high density lipoprotein cholesterol measurement	GCST007140	29507422	Hoffmann TJ	15:58387979
rs261291-<b>T</b>	3 x 10-14	(East Asian)	0.548	'-	0.102 unit decrease	'-	ALDH1A2	High density lipoprotein cholesterol levels	high density lipoprotein cholesterol measurement	GCST007140	29507422	Hoffmann TJ	15:58387979
rs261291-<b>T</b>	1 x 10-7	(AA)	0.569	'-	0.114 unit decrease	'-	ALDH1A2	High density lipoprotein cholesterol levels	high density lipoprotein cholesterol measurement	GCST007140	29507422	Hoffmann TJ	15:58387979
rs261291-<b>T</b>	1 x 10-120		NR	'-	0.083 unit decrease	'-	ALDH1A2	High density lipoprotein cholesterol levels	high density lipoprotein cholesterol measurement	GCST007140	29507422	Hoffmann TJ	15:58387979
rs1532085-<b>A</b>	4 x 10-98	(EA)	0.378	'-	0.081 unit increase	'-	ALDH1A2	High density lipoprotein cholesterol levels	high density lipoprotein cholesterol measurement	GCST007140	29507422	Hoffmann TJ	15:58391167
rs1532085-<b>A</b>	7 x 10-6	(Hispanic)	0.376	'-	0.057 unit increase	'-	ALDH1A2	High density lipoprotein cholesterol levels	high density lipoprotein cholesterol measurement	GCST007140	29507422	Hoffmann TJ	15:58391167
rs1532085-<b>A</b>	2 x 10-12	(East Asian)	0.49	'-	0.093 unit increase	'-	ALDH1A2	High density lipoprotein cholesterol levels	high density lipoprotein cholesterol measurement	GCST007140	29507422	Hoffmann TJ	15:58391167
rs1532085-<b>A</b>	4 x 10-6	(AA)	0.52	'-	0.098 unit increase	'-	ALDH1A2	High density lipoprotein cholesterol levels	high density lipoprotein cholesterol measurement	GCST007140	29507422	Hoffmann TJ	15:58391167
rs1532085-<b>A</b>	2 x 10-116		NR	'-	0.08 unit increase	'-	ALDH1A2	High density lipoprotein cholesterol levels	high density lipoprotein cholesterol measurement	GCST007140	29507422	Hoffmann TJ	15:58391167
rs13329672-<b>C</b>	1 x 10-46	(EA)	0.735	'-	0.061 unit decrease	'-	ALDH1A2	High density lipoprotein cholesterol levels	high density lipoprotein cholesterol measurement	GCST007140	29507422	Hoffmann TJ	15:58407738
rs13329672-<b>C</b>	7 x 10-6	(East Asian)	0.815	'-	0.077 unit decrease	'-	ALDH1A2	High density lipoprotein cholesterol levels	high density lipoprotein cholesterol measurement	GCST007140	29507422	Hoffmann TJ	15:58407738
rs13329672-<b>C</b>	3 x 10-54		NR	'-	0.061 unit decrease	'-	ALDH1A2	High density lipoprotein cholesterol levels	high density lipoprotein cholesterol measurement	GCST007140	29507422	Hoffmann TJ	15:58407738
rs1077835-<b>A</b>	8 x 10-101	(EA)	0.784	'-	0.097 unit decrease	'-	ALDH1A2, LIPC	High density lipoprotein cholesterol levels	high density lipoprotein cholesterol measurement	GCST007140	29507422	Hoffmann TJ	15:58431227
rs1077835-<b>A</b>	1 x 10-9	(Hispanic)	0.6	'-	0.076 unit decrease	'-	ALDH1A2, LIPC	High density lipoprotein cholesterol levels	high density lipoprotein cholesterol measurement	GCST007140	29507422	Hoffmann TJ	15:58431227
rs1077835-<b>A</b>	1 x 10-17	(East Asian)	0.588	'-	0.116 unit decrease	'-	ALDH1A2, LIPC	High density lipoprotein cholesterol levels	high density lipoprotein cholesterol measurement	GCST007140	29507422	Hoffmann TJ	15:58431227
rs1077835-<b>A</b>	1 x 10-121		NR	'-	0.094 unit decrease	'-	ALDH1A2, LIPC	High density lipoprotein cholesterol levels	high density lipoprotein cholesterol measurement	GCST007140	29507422	Hoffmann TJ	15:58431227
rs1077834-<b>T</b>	6 x 10-101	(EA)	0.784	'-	0.097 unit decrease	'-	LIPC, ALDH1A2	High density lipoprotein cholesterol levels	high density lipoprotein cholesterol measurement	GCST007140	29507422	Hoffmann TJ	15:58431280
rs1077834-<b>T</b>	1 x 10-9	(Hispanic)	0.599	'-	0.076 unit decrease	'-	LIPC, ALDH1A2	High density lipoprotein cholesterol levels	high density lipoprotein cholesterol measurement	GCST007140	29507422	Hoffmann TJ	15:58431280
rs1077834-<b>T</b>	1 x 10-17	(East Asian)	0.588	'-	0.116 unit decrease	'-	LIPC, ALDH1A2	High density lipoprotein cholesterol levels	high density lipoprotein cholesterol measurement	GCST007140	29507422	Hoffmann TJ	15:58431280
rs1077834-<b>T</b>	8 x 10-122		NR	'-	0.094 unit decrease	'-	LIPC, ALDH1A2	High density lipoprotein cholesterol levels	high density lipoprotein cholesterol measurement	GCST007140	29507422	Hoffmann TJ	15:58431280
rs1800588-<b>C</b>	2 x 10-100	(EA)	0.787	'-	0.097 unit decrease	'-	ALDH1A2, LIPC	High density lipoprotein cholesterol levels	high density lipoprotein cholesterol measurement	GCST007140	29507422	Hoffmann TJ	15:58431476
rs1800588-<b>C</b>	3 x 10-9	(Hispanic)	0.603	'-	0.074 unit decrease	'-	ALDH1A2, LIPC	High density lipoprotein cholesterol levels	high density lipoprotein cholesterol measurement	GCST007140	29507422	Hoffmann TJ	15:58431476
rs1800588-<b>C</b>	2 x 10-17	(East Asian)	0.596	'-	0.115 unit decrease	'-	ALDH1A2, LIPC	High density lipoprotein cholesterol levels	high density lipoprotein cholesterol measurement	GCST007140	29507422	Hoffmann TJ	15:58431476
rs1800588-<b>C</b>	8 x 10-121		NR	'-	0.093 unit decrease	'-	ALDH1A2, LIPC	High density lipoprotein cholesterol levels	high density lipoprotein cholesterol measurement	GCST007140	29507422	Hoffmann TJ	15:58431476
rs261334-<b>G</b>	6 x 10-97	(EA)	0.209	'-	0.097 unit increase	'-	LIPC, ALDH1A2	High density lipoprotein cholesterol levels	high density lipoprotein cholesterol measurement	GCST007140	29507422	Hoffmann TJ	15:58434545
rs261334-<b>G</b>	2 x 10-10	(Hispanic)	0.369	'-	0.081 unit increase	'-	LIPC, ALDH1A2	High density lipoprotein cholesterol levels	high density lipoprotein cholesterol measurement	GCST007140	29507422	Hoffmann TJ	15:58434545
rs3135506-<b>G</b>	3 x 10-36		NR	'-	0.089 unit increase	'-	APOA5	High density lipoprotein cholesterol levels	high density lipoprotein cholesterol measurement	GCST007140	29507422	Hoffmann TJ	11:116791691
rs651821-<b>C</b>	2 x 10-33	(EA)	0.067	'-	0.092 unit decrease	'-	APOA5	High density lipoprotein cholesterol levels	high density lipoprotein cholesterol measurement	GCST007140	29507422	Hoffmann TJ	11:116791863
rs651821-<b>C</b>	1 x 10-9	(Hispanic)	0.121	'-	0.116 unit decrease	'-	APOA5	High density lipoprotein cholesterol levels	high density lipoprotein cholesterol measurement	GCST007140	29507422	Hoffmann TJ	11:116791863
rs651821-<b>C</b>	3 x 10-39	(East Asian)	0.274	'-	0.196 unit decrease	'-	APOA5	High density lipoprotein cholesterol levels	high density lipoprotein cholesterol measurement	GCST007140	29507422	Hoffmann TJ	11:116791863
rs651821-<b>C</b>	2 x 10-69		NR	'-	0.109 unit decrease	'-	APOA5	High density lipoprotein cholesterol levels	high density lipoprotein cholesterol measurement	GCST007140	29507422	Hoffmann TJ	11:116791863
rs9804646-<b>C</b>	8 x 10-14	(East Asian)	0.793	'-	0.125 unit decrease	'-	AP006216.2, APOA5	High density lipoprotein cholesterol levels	high density lipoprotein cholesterol measurement	GCST007140	29507422	Hoffmann TJ	11:116794363
rs9804646-<b>C</b>	1 x 10-6		NR	'-	0.029 unit decrease	'-	AP006216.2, APOA5	High density lipoprotein cholesterol levels	high density lipoprotein cholesterol measurement	GCST007140	29507422	Hoffmann TJ	11:116794363
rs75919952-<b>C</b>	4 x 10-6	(EA)	0.948	'-	0.042 unit decrease	'-	APOA5, AP006216.2	High density lipoprotein cholesterol levels	high density lipoprotein cholesterol measurement	GCST007140	29507422	Hoffmann TJ	11:116796829
rs75919952-<b>C</b>	5 x 10-9	(Hispanic)	0.915	'-	0.133 unit decrease	'-	APOA5, AP006216.2	High density lipoprotein cholesterol levels	high density lipoprotein cholesterol measurement	GCST007140	29507422	Hoffmann TJ	11:116796829
rs75919952-<b>C</b>	2 x 10-12		NR	'-	0.057 unit decrease	'-	APOA5, AP006216.2	High density lipoprotein cholesterol levels	high density lipoprotein cholesterol measurement	GCST007140	29507422	Hoffmann TJ	11:116796829
rs12225230-<b>G</b>	8 x 10-29	(EA)	0.823	'-	0.055 unit decrease	'-	SIK3	High density lipoprotein cholesterol levels	high density lipoprotein cholesterol measurement	GCST007140	29507422	Hoffmann TJ	11:116857914
rs12225230-<b>G</b>	8 x 10-25		NR	'-	0.046 unit decrease	'-	SIK3	High density lipoprotein cholesterol levels	high density lipoprotein cholesterol measurement	GCST007140	29507422	Hoffmann TJ	11:116857914
rs11216230-<b>G</b>	5 x 10-9	(Hispanic)	0.939	'-	0.157 unit decrease	'-	SIK3	High density lipoprotein cholesterol levels	high density lipoprotein cholesterol measurement	GCST007140	29507422	Hoffmann TJ	11:117014073
rs508487-<b>C</b>	2 x 10-13	(EA)	0.945	'-	0.067 unit increase	'-	TAGLN, PCSK7	High density lipoprotein cholesterol levels	high density lipoprotein cholesterol measurement	GCST007140	29507422	Hoffmann TJ	11:117204850
rs508487-<b>C</b>	1 x 10-16		NR	'-	0.071 unit increase	'-	TAGLN, PCSK7	High density lipoprotein cholesterol levels	high density lipoprotein cholesterol measurement	GCST007140	29507422	Hoffmann TJ	11:117204850
rs236911-<b>A</b>	4 x 10-6		NR	'-	0.023 unit increase	'-	PCSK7	High density lipoprotein cholesterol levels	high density lipoprotein cholesterol measurement	GCST007140	29507422	Hoffmann TJ	11:117214554
rs11218720-<b>A</b>	2 x 10-11	(EA)	0.622	'-	0.026 unit decrease	'-	UBASH3B, AP002469.1	High density lipoprotein cholesterol levels	high density lipoprotein cholesterol measurement	GCST007140	29507422	Hoffmann TJ	11:122633992
rs11218720-<b>A</b>	2 x 10-12		NR	'-	0.025 unit decrease	'-	UBASH3B, AP002469.1	High density lipoprotein cholesterol levels	high density lipoprotein cholesterol measurement	GCST007140	29507422	Hoffmann TJ	11:122633992
rs7941030-<b>T</b>	4 x 10-9	(EA)	0.624	'-	0.023 unit decrease	'-	UBASH3B, AP002469.1	High density lipoprotein cholesterol levels	high density lipoprotein cholesterol measurement	GCST007140	29507422	Hoffmann TJ	11:122651667
rs7941030-<b>T</b>	2 x 10-9		NR	'-	0.021 unit decrease	'-	UBASH3B, AP002469.1	High density lipoprotein cholesterol levels	high density lipoprotein cholesterol measurement	GCST007140	29507422	Hoffmann TJ	11:122651667
rs7128198-<b>C</b>	3 x 10-8	(EA)	0.637	'-	0.022 unit decrease	'-	UBASH3B	High density lipoprotein cholesterol levels	high density lipoprotein cholesterol measurement	GCST007140	29507422	Hoffmann TJ	11:122655893
rs7128198-<b>C</b>	3 x 10-8		NR	'-	0.02 unit decrease	'-	UBASH3B	High density lipoprotein cholesterol levels	high density lipoprotein cholesterol measurement	GCST007140	29507422	Hoffmann TJ	11:122655893
rs7115089-<b>C</b>	1 x 10-8	(EA)	0.628	'-	0.022 unit decrease	'-	UBASH3B	High density lipoprotein cholesterol levels	high density lipoprotein cholesterol measurement	GCST007140	29507422	Hoffmann TJ	11:122659883
rs7115089-<b>C</b>	3 x 10-9		NR	'-	0.021 unit decrease	'-	UBASH3B	High density lipoprotein cholesterol levels	high density lipoprotein cholesterol measurement	GCST007140	29507422	Hoffmann TJ	11:122659883
rs10790519-<b>T</b>	4 x 10-8	(EA)	0.625	'-	0.021 unit decrease	'-	UBASH3B	High density lipoprotein cholesterol levels	high density lipoprotein cholesterol measurement	GCST007140	29507422	Hoffmann TJ	11:122664700
rs139917442-<b>C</b>	5 x 10-17		NR	'-	0.05 unit decrease	'-	OR4C7P, OR4C46	High density lipoprotein cholesterol levels	high density lipoprotein cholesterol measurement	GCST007140	29507422	Hoffmann TJ	11:54604602
rs174529-<b>T</b>	4 x 10-11	(EA)	0.643	'-	0.027 unit increase	'-	TMEM258, MYRF	High density lipoprotein cholesterol levels	high density lipoprotein cholesterol measurement	GCST007140	29507422	Hoffmann TJ	11:61776489
rs174529-<b>T</b>	4 x 10-12		NR	'-	0.025 unit increase	'-	TMEM258, MYRF	High density lipoprotein cholesterol levels	high density lipoprotein cholesterol measurement	GCST007140	29507422	Hoffmann TJ	11:61776489
rs174546-<b>C</b>	3 x 10-11	(EA)	0.668	'-	0.027 unit increase	'-	FADS2, FADS1	High density lipoprotein cholesterol levels	high density lipoprotein cholesterol measurement	GCST007140	29507422	Hoffmann TJ	11:61802358
rs174546-<b>C</b>	5 x 10-12		NR	'-	0.025 unit increase	'-	FADS2, FADS1	High density lipoprotein cholesterol levels	high density lipoprotein cholesterol measurement	GCST007140	29507422	Hoffmann TJ	11:61802358
rs174550-<b>T</b>	4 x 10-11	(EA)	0.668	'-	0.026 unit increase	'-	FADS1, FADS2	High density lipoprotein cholesterol levels	high density lipoprotein cholesterol measurement	GCST007140	29507422	Hoffmann TJ	11:61804006
rs174550-<b>T</b>	5 x 10-12		NR	'-	0.025 unit increase	'-	FADS1, FADS2	High density lipoprotein cholesterol levels	high density lipoprotein cholesterol measurement	GCST007140	29507422	Hoffmann TJ	11:61804006
rs174551-<b>T</b>	3 x 10-9	(EA)	0.684	'-	0.025 unit increase	'-	FADS1, FADS2	High density lipoprotein cholesterol levels	high density lipoprotein cholesterol measurement	GCST007140	29507422	Hoffmann TJ	11:61806212
rs174551-<b>T</b>	2 x 10-10		NR	'-	0.024 unit increase	'-	FADS1, FADS2	High density lipoprotein cholesterol levels	high density lipoprotein cholesterol measurement	GCST007140	29507422	Hoffmann TJ	11:61806212
rs174554-<b>A</b>	4 x 10-11	(EA)	0.668	'-	0.026 unit increase	'-	FADS1, FADS2	High density lipoprotein cholesterol levels	high density lipoprotein cholesterol measurement	GCST007140	29507422	Hoffmann TJ	11:61811991
rs174554-<b>A</b>	7 x 10-12		NR	'-	0.025 unit increase	'-	FADS1, FADS2	High density lipoprotein cholesterol levels	high density lipoprotein cholesterol measurement	GCST007140	29507422	Hoffmann TJ	11:61811991
chr11:61594920:D-<b>CT</b>	5 x 10-11	(EA)	0.662	'-	0.026 unit increase	'-	'-	High density lipoprotein cholesterol levels	high density lipoprotein cholesterol measurement	GCST007140	29507422	Hoffmann TJ	Mapping not available
chr11:61594920:D-<b>CT</b>	2 x 10-11		NR	'-	0.024 unit increase	'-	'-	High density lipoprotein cholesterol levels	high density lipoprotein cholesterol measurement	GCST007140	29507422	Hoffmann TJ	Mapping not available
rs174577-<b>C</b>	2 x 10-11	(EA)	0.656	'-	0.027 unit increase	'-	FADS2	High density lipoprotein cholesterol levels	high density lipoprotein cholesterol measurement	GCST007140	29507422	Hoffmann TJ	11:61837342
rs174577-<b>C</b>	1 x 10-11		NR	'-	0.024 unit increase	'-	FADS2	High density lipoprotein cholesterol levels	high density lipoprotein cholesterol measurement	GCST007140	29507422	Hoffmann TJ	11:61837342
rs174583-<b>C</b>	3 x 10-11	(EA)	0.656	'-	0.026 unit increase	'-	FADS2	High density lipoprotein cholesterol levels	high density lipoprotein cholesterol measurement	GCST007140	29507422	Hoffmann TJ	11:61842278
rs174583-<b>C</b>	1 x 10-11		NR	'-	0.024 unit increase	'-	FADS2	High density lipoprotein cholesterol levels	high density lipoprotein cholesterol measurement	GCST007140	29507422	Hoffmann TJ	11:61842278
rs174601-<b>C</b>	5 x 10-11	(EA)	0.635	'-	0.026 unit increase	'-	FADS2	High density lipoprotein cholesterol levels	high density lipoprotein cholesterol measurement	GCST007140	29507422	Hoffmann TJ	11:61855668
rs174601-<b>C</b>	3 x 10-11		NR	'-	0.024 unit increase	'-	FADS2	High density lipoprotein cholesterol levels	high density lipoprotein cholesterol measurement	GCST007140	29507422	Hoffmann TJ	11:61855668
rs12801636-<b>G</b>	4 x 10-7		NR	'-	0.021 unit decrease	'-	PCNX3	High density lipoprotein cholesterol levels	high density lipoprotein cholesterol measurement	GCST007140	29507422	Hoffmann TJ	11:65623846
rs499974-<b>C</b>	6 x 10-7	(EA)	0.832	'-	0.025 unit increase	'-	AP001922.1, RN7SL786P	High density lipoprotein cholesterol levels	high density lipoprotein cholesterol measurement	GCST007140	29507422	Hoffmann TJ	11:75743976
rs499974-<b>C</b>	3 x 10-8		NR	'-	0.025 unit increase	'-	AP001922.1, RN7SL786P	High density lipoprotein cholesterol levels	high density lipoprotein cholesterol measurement	GCST007140	29507422	Hoffmann TJ	11:75743976
rs600518-<b>A</b>	6 x 10-7	(EA)	0.832	'-	0.025 unit increase	'-	RN7SL786P, AP001922.1	High density lipoprotein cholesterol levels	high density lipoprotein cholesterol measurement	GCST007140	29507422	Hoffmann TJ	11:75744328
rs600518-<b>A</b>	2 x 10-8		NR	'-	0.025 unit increase	'-	RN7SL786P, AP001922.1	High density lipoprotein cholesterol levels	high density lipoprotein cholesterol measurement	GCST007140	29507422	Hoffmann TJ	11:75744328
rs1145198-<b>G</b>	1 x 10-14	(EA)	0.751	'-	0.034 unit decrease	'-	BUD13, LINC02702	High density lipoprotein cholesterol levels	high density lipoprotein cholesterol measurement	GCST007140	29507422	Hoffmann TJ	11:116703620
rs77147124-<b>A</b>	4 x 10-11	(EA)	0.312	'-	0.027 unit increase	'-	GPAM	High density lipoprotein cholesterol levels	high density lipoprotein cholesterol measurement	GCST007140	29507422	Hoffmann TJ	10:112159366
rs77147124-<b>A</b>	2 x 10-17		NR	'-	0.032 unit increase	'-	GPAM	High density lipoprotein cholesterol levels	high density lipoprotein cholesterol measurement	GCST007140	29507422	Hoffmann TJ	10:112159366
rs2255141-<b>A</b>	5 x 10-11	(EA)	0.298	'-	0.027 unit increase	'-	GPAM	High density lipoprotein cholesterol levels	high density lipoprotein cholesterol measurement	GCST007140	29507422	Hoffmann TJ	10:112174128
rs2255141-<b>A</b>	4 x 10-17		NR	'-	0.032 unit increase	'-	GPAM	High density lipoprotein cholesterol levels	high density lipoprotein cholesterol measurement	GCST007140	29507422	Hoffmann TJ	10:112174128
rs2803621-<b>G</b>	7 x 10-11	(EA)	0.298	'-	0.027 unit increase	'-	GPAM	High density lipoprotein cholesterol levels	high density lipoprotein cholesterol measurement	GCST007140	29507422	Hoffmann TJ	10:112179826
rs2803621-<b>G</b>	1 x 10-16		NR	'-	0.031 unit increase	'-	GPAM	High density lipoprotein cholesterol levels	high density lipoprotein cholesterol measurement	GCST007140	29507422	Hoffmann TJ	10:112179826
rs7096937-<b>T</b>	7 x 10-11	(EA)	0.297	'-	0.027 unit increase	'-	GPAM	High density lipoprotein cholesterol levels	high density lipoprotein cholesterol measurement	GCST007140	29507422	Hoffmann TJ	10:112190660
rs7096937-<b>T</b>	6 x 10-16		NR	'-	0.031 unit increase	'-	GPAM	High density lipoprotein cholesterol levels	high density lipoprotein cholesterol measurement	GCST007140	29507422	Hoffmann TJ	10:112190660
rs3136441-<b>T</b>	6 x 10-7	(EA)	0.878	'-	0.029 unit decrease	'-	F2	High density lipoprotein cholesterol levels	high density lipoprotein cholesterol measurement	GCST007140	29507422	Hoffmann TJ	11:46721697
rs3136441-<b>T</b>	2 x 10-8		NR	'-	0.028 unit decrease	'-	F2	High density lipoprotein cholesterol levels	high density lipoprotein cholesterol measurement	GCST007140	29507422	Hoffmann TJ	11:46721697
rs75185853-<b>T</b>	9 x 10-8	(EA)	0.876	'-	0.031 unit decrease	'-	F2	High density lipoprotein cholesterol levels	high density lipoprotein cholesterol measurement	GCST007140	29507422	Hoffmann TJ	11:46729851
rs75185853-<b>T</b>	4 x 10-9		NR	'-	0.029 unit decrease	'-	F2	High density lipoprotein cholesterol levels	high density lipoprotein cholesterol measurement	GCST007140	29507422	Hoffmann TJ	11:46729851
rs7395581-<b>G</b>	2 x 10-17	(EA)	0.291	'-	0.035 unit increase	'-	DDB2	High density lipoprotein cholesterol levels	high density lipoprotein cholesterol measurement	GCST007140	29507422	Hoffmann TJ	11:47224846
rs7395581-<b>G</b>	1 x 10-19		NR	'-	0.034 unit increase	'-	DDB2	High density lipoprotein cholesterol levels	high density lipoprotein cholesterol measurement	GCST007140	29507422	Hoffmann TJ	11:47224846
rs10838681-<b>G</b>	1 x 10-16	(EA)	0.747	'-	0.036 unit decrease	'-	NR1H3	High density lipoprotein cholesterol levels	high density lipoprotein cholesterol measurement	GCST007140	29507422	Hoffmann TJ	11:47253513
rs10838681-<b>G</b>	4 x 10-20		NR	'-	0.035 unit decrease	'-	NR1H3	High density lipoprotein cholesterol levels	high density lipoprotein cholesterol measurement	GCST007140	29507422	Hoffmann TJ	11:47253513
rs10838686-<b>G</b>	5 x 10-19	(EA)	0.833	'-	0.045 unit decrease	'-	MADD	High density lipoprotein cholesterol levels	high density lipoprotein cholesterol measurement	GCST007140	29507422	Hoffmann TJ	11:47289816
rs10838686-<b>G</b>	1 x 10-22		NR	'-	0.042 unit decrease	'-	MADD	High density lipoprotein cholesterol levels	high density lipoprotein cholesterol measurement	GCST007140	29507422	Hoffmann TJ	11:47289816
rs4752824-<b>T</b>	5 x 10-18	(EA)	0.692	'-	0.035 unit decrease	'-	MADD	High density lipoprotein cholesterol levels	high density lipoprotein cholesterol measurement	GCST007140	29507422	Hoffmann TJ	11:47303115
rs4752824-<b>T</b>	8 x 10-21		NR	'-	0.034 unit decrease	'-	MADD	High density lipoprotein cholesterol levels	high density lipoprotein cholesterol measurement	GCST007140	29507422	Hoffmann TJ	11:47303115
rs10838692-<b>T</b>	5 x 10-17	(EA)	0.691	'-	0.034 unit decrease	'-	MADD	High density lipoprotein cholesterol levels	high density lipoprotein cholesterol measurement	GCST007140	29507422	Hoffmann TJ	11:47323549
rs10838692-<b>T</b>	6 x 10-20		NR	'-	0.033 unit decrease	'-	MADD	High density lipoprotein cholesterol levels	high density lipoprotein cholesterol measurement	GCST007140	29507422	Hoffmann TJ	11:47323549
rs11246602-<b>T</b>	2 x 10-16	(EA)	0.878	'-	0.047 unit decrease	'-	OR4C46, OR4C7P	High density lipoprotein cholesterol levels	high density lipoprotein cholesterol measurement	GCST007140	29507422	Hoffmann TJ	11:54607190
rs11246602-<b>T</b>	1 x 10-14		NR	'-	0.04 unit decrease	'-	OR4C46, OR4C7P	High density lipoprotein cholesterol levels	high density lipoprotein cholesterol measurement	GCST007140	29507422	Hoffmann TJ	11:54607190
rs139917442-<b>C</b>	7 x 10-17	(EA)	0.896	'-	0.052 unit decrease	'-	OR4C7P, OR4C46	High density lipoprotein cholesterol levels	high density lipoprotein cholesterol measurement	GCST007140	29507422	Hoffmann TJ	11:54604602
rs1145198-<b>G</b>	2 x 10-14		NR	'-	0.032 unit decrease	'-	BUD13, LINC02702	High density lipoprotein cholesterol levels	high density lipoprotein cholesterol measurement	GCST007140	29507422	Hoffmann TJ	11:116703620
rs2367970-<b>G</b>	2 x 10-9	(East Asian)	0.677	'-	0.087 unit increase	'-	LINC02702, BUD13	High density lipoprotein cholesterol levels	high density lipoprotein cholesterol measurement	GCST007140	29507422	Hoffmann TJ	11:116710925
rs2367970-<b>G</b>	9 x 10-12		NR	'-	0.028 unit increase	'-	LINC02702, BUD13	High density lipoprotein cholesterol levels	high density lipoprotein cholesterol measurement	GCST007140	29507422	Hoffmann TJ	11:116710925
rs180349-<b>A</b>	5 x 10-18	(East Asian)	0.249	'-	0.133 unit decrease	'-	LINC02702, BUD13	High density lipoprotein cholesterol levels	high density lipoprotein cholesterol measurement	GCST007140	29507422	Hoffmann TJ	11:116741111
rs964184-<b>G</b>	2 x 10-68	(EA)	0.14	'-	0.095 unit decrease	'-	ZPR1	High density lipoprotein cholesterol levels	high density lipoprotein cholesterol measurement	GCST007140	29507422	Hoffmann TJ	11:116778201
rs964184-<b>G</b>	6 x 10-11	(Hispanic)	0.231	'-	0.095 unit decrease	'-	ZPR1	High density lipoprotein cholesterol levels	high density lipoprotein cholesterol measurement	GCST007140	29507422	Hoffmann TJ	11:116778201
rs964184-<b>G</b>	5 x 10-22	(East Asian)	0.234	'-	0.15 unit decrease	'-	ZPR1	High density lipoprotein cholesterol levels	high density lipoprotein cholesterol measurement	GCST007140	29507422	Hoffmann TJ	11:116778201
rs964184-<b>G</b>	9 x 10-95		NR	'-	0.097 unit decrease	'-	ZPR1	High density lipoprotein cholesterol levels	high density lipoprotein cholesterol measurement	GCST007140	29507422	Hoffmann TJ	11:116778201
rs11604424-<b>C</b>	6 x 10-33	(EA)	0.215	'-	0.055 unit decrease	'-	ZPR1	High density lipoprotein cholesterol levels	high density lipoprotein cholesterol measurement	GCST007140	29507422	Hoffmann TJ	11:116780399
rs11604424-<b>C</b>	4 x 10-15	(East Asian)	0.392	'-	0.106 unit decrease	'-	ZPR1	High density lipoprotein cholesterol levels	high density lipoprotein cholesterol measurement	GCST007140	29507422	Hoffmann TJ	11:116780399
rs11604424-<b>C</b>	1 x 10-43		NR	'-	0.055 unit decrease	'-	ZPR1	High density lipoprotein cholesterol levels	high density lipoprotein cholesterol measurement	GCST007140	29507422	Hoffmann TJ	11:116780399
rs2075290-<b>C</b>	1 x 10-34	(EA)	0.074	'-	0.088 unit decrease	'-	ZPR1	High density lipoprotein cholesterol levels	high density lipoprotein cholesterol measurement	GCST007140	29507422	Hoffmann TJ	11:116782580
rs2075290-<b>C</b>	2 x 10-11	(Hispanic)	0.122	'-	0.127 unit decrease	'-	ZPR1	High density lipoprotein cholesterol levels	high density lipoprotein cholesterol measurement	GCST007140	29507422	Hoffmann TJ	11:116782580
rs2075290-<b>C</b>	7 x 10-20	(East Asian)	0.237	'-	0.144 unit decrease	'-	ZPR1	High density lipoprotein cholesterol levels	high density lipoprotein cholesterol measurement	GCST007140	29507422	Hoffmann TJ	11:116782580
rs2075290-<b>C</b>	7 x 10-61		NR	'-	0.099 unit decrease	'-	ZPR1	High density lipoprotein cholesterol levels	high density lipoprotein cholesterol measurement	GCST007140	29507422	Hoffmann TJ	11:116782580
rs3741298-<b>C</b>	2 x 10-35	(EA)	0.203	'-	0.058 unit decrease	'-	ZPR1	High density lipoprotein cholesterol levels	high density lipoprotein cholesterol measurement	GCST007140	29507422	Hoffmann TJ	11:116786845
rs3741298-<b>C</b>	5 x 10-15	(East Asian)	0.399	'-	0.105 unit decrease	'-	ZPR1	High density lipoprotein cholesterol levels	high density lipoprotein cholesterol measurement	GCST007140	29507422	Hoffmann TJ	11:116786845
rs3741298-<b>C</b>	3 x 10-46		NR	'-	0.058 unit decrease	'-	ZPR1	High density lipoprotein cholesterol levels	high density lipoprotein cholesterol measurement	GCST007140	29507422	Hoffmann TJ	11:116786845
rs2266788-<b>G</b>	1 x 10-37	(EA)	0.072	'-	0.093 unit decrease	'-	APOA5	High density lipoprotein cholesterol levels	high density lipoprotein cholesterol measurement	GCST007140	29507422	Hoffmann TJ	11:116789970
rs2266788-<b>G</b>	4 x 10-11	(Hispanic)	0.115	'-	0.129 unit decrease	'-	APOA5	High density lipoprotein cholesterol levels	high density lipoprotein cholesterol measurement	GCST007140	29507422	Hoffmann TJ	11:116789970
rs2266788-<b>G</b>	2 x 10-20	(East Asian)	0.226	'-	0.146 unit decrease	'-	APOA5	High density lipoprotein cholesterol levels	high density lipoprotein cholesterol measurement	GCST007140	29507422	Hoffmann TJ	11:116789970
rs2266788-<b>G</b>	2 x 10-65		NR	'-	0.105 unit decrease	'-	APOA5	High density lipoprotein cholesterol levels	high density lipoprotein cholesterol measurement	GCST007140	29507422	Hoffmann TJ	11:116789970
rs2075291-<b>C</b>	1 x 10-19	(East Asian)	0.947	'-	0.273 unit increase	'-	APOA5	High density lipoprotein cholesterol levels	high density lipoprotein cholesterol measurement	GCST007140	29507422	Hoffmann TJ	11:116790676
rs2075291-<b>C</b>	6 x 10-20		NR	'-	0.257 unit increase	'-	APOA5	High density lipoprotein cholesterol levels	high density lipoprotein cholesterol measurement	GCST007140	29507422	Hoffmann TJ	11:116790676
rs3135506-<b>G</b>	3 x 10-33	(EA)	0.936	'-	0.093 unit increase	'-	APOA5	High density lipoprotein cholesterol levels	high density lipoprotein cholesterol measurement	GCST007140	29507422	Hoffmann TJ	11:116791691
rs1694068-<b>T</b>	2 x 10-8	(EA)	0.392	'-	0.022 unit increase	'-	ARL15	High density lipoprotein cholesterol levels	high density lipoprotein cholesterol measurement	GCST007140	29507422	Hoffmann TJ	5:53987800
rs1694068-<b>T</b>	7 x 10-9		NR	'-	0.021 unit increase	'-	ARL15	High density lipoprotein cholesterol levels	high density lipoprotein cholesterol measurement	GCST007140	29507422	Hoffmann TJ	5:53987800
rs6450176-<b>G</b>	1 x 10-6		NR	'-	0.019 unit increase	'-	ARL15	High density lipoprotein cholesterol levels	high density lipoprotein cholesterol measurement	GCST007140	29507422	Hoffmann TJ	5:54002195
rs12654393-<b>G</b>	2 x 10-6		NR	'-	0.019 unit increase	'-	ARL15	High density lipoprotein cholesterol levels	high density lipoprotein cholesterol measurement	GCST007140	29507422	Hoffmann TJ	5:54006790
rs9687833-<b>G</b>	4 x 10-10	(EA)	0.796	'-	0.029 unit increase	'-	C5orf67	High density lipoprotein cholesterol levels	high density lipoprotein cholesterol measurement	GCST007140	29507422	Hoffmann TJ	5:56565774
rs9687833-<b>G</b>	7 x 10-13		NR	'-	0.031 unit increase	'-	C5orf67	High density lipoprotein cholesterol levels	high density lipoprotein cholesterol measurement	GCST007140	29507422	Hoffmann TJ	5:56565774
rs9686661-<b>C</b>	6 x 10-10	(EA)	0.801	'-	0.029 unit increase	'-	C5orf67	High density lipoprotein cholesterol levels	high density lipoprotein cholesterol measurement	GCST007140	29507422	Hoffmann TJ	5:56565959
rs9686661-<b>C</b>	7 x 10-13		NR	'-	0.031 unit increase	'-	C5orf67	High density lipoprotein cholesterol levels	high density lipoprotein cholesterol measurement	GCST007140	29507422	Hoffmann TJ	5:56565959
rs182095422-<b>C</b>	3 x 10-6	(EA)	0.968	'-	0.049 unit increase	'-	HLA-DQB1, MTCO3P1	High density lipoprotein cholesterol levels	high density lipoprotein cholesterol measurement	GCST007140	29507422	Hoffmann TJ	6:32701596
rs182095422-<b>C</b>	2 x 10-6		NR	'-	0.047 unit increase	'-	HLA-DQB1, MTCO3P1	High density lipoprotein cholesterol levels	high density lipoprotein cholesterol measurement	GCST007140	29507422	Hoffmann TJ	6:32701596
rs76376137-<b>T</b>	2 x 10-9	(EA)	0.957	'-	0.056 unit increase	'-	KRT18P9, CYCSP55	High density lipoprotein cholesterol levels	high density lipoprotein cholesterol measurement	GCST007140	29507422	Hoffmann TJ	6:34205553
rs76376137-<b>T</b>	5 x 10-11		NR	'-	0.058 unit increase	'-	KRT18P9, CYCSP55	High density lipoprotein cholesterol levels	high density lipoprotein cholesterol measurement	GCST007140	29507422	Hoffmann TJ	6:34205553
rs719726-<b>C</b>	1 x 10-6	(EA)	0.439	'-	0.019 unit increase	'-	AL356534.1	High density lipoprotein cholesterol levels	high density lipoprotein cholesterol measurement	GCST007140	29507422	Hoffmann TJ	6:127093656
rs719726-<b>C</b>	9 x 10-7		NR	'-	0.017 unit increase	'-	AL356534.1	High density lipoprotein cholesterol levels	high density lipoprotein cholesterol measurement	GCST007140	29507422	Hoffmann TJ	6:127093656
rs1936800-<b>C</b>	5 x 10-6	(EA)	0.487	'-	0.017 unit increase	'-	AL356534.1	High density lipoprotein cholesterol levels	high density lipoprotein cholesterol measurement	GCST007140	29507422	Hoffmann TJ	6:127114919
rs72959041-<b>G</b>	1 x 10-10	(EA)	0.942	'-	0.054 unit increase	'-	AL356534.1, RSPO3	High density lipoprotein cholesterol levels	high density lipoprotein cholesterol measurement	GCST007140	29507422	Hoffmann TJ	6:127133748
rs72959041-<b>G</b>	2 x 10-11		NR	'-	0.056 unit increase	'-	AL356534.1, RSPO3	High density lipoprotein cholesterol levels	high density lipoprotein cholesterol measurement	GCST007140	29507422	Hoffmann TJ	6:127133748
rs72961007-<b>C</b>	7 x 10-11	(EA)	0.939	'-	0.051 unit increase	'-	AL356534.1	High density lipoprotein cholesterol levels	high density lipoprotein cholesterol measurement	GCST007140	29507422	Hoffmann TJ	6:127203253
rs72961007-<b>C</b>	8 x 10-12		NR	'-	0.053 unit increase	'-	AL356534.1	High density lipoprotein cholesterol levels	high density lipoprotein cholesterol measurement	GCST007140	29507422	Hoffmann TJ	6:127203253
rs605066-<b>C</b>	6 x 10-12	(EA)	0.408	'-	0.026 unit decrease	'-	AL592429.2	High density lipoprotein cholesterol levels	high density lipoprotein cholesterol measurement	GCST007140	29507422	Hoffmann TJ	6:139508529
rs605066-<b>C</b>	3 x 10-12		NR	'-	0.024 unit decrease	'-	AL592429.2	High density lipoprotein cholesterol levels	high density lipoprotein cholesterol measurement	GCST007140	29507422	Hoffmann TJ	6:139508529
rs17585887-<b>T</b>	9 x 10-12	(EA)	0.408	'-	0.026 unit decrease	'-	AL592429.2	High density lipoprotein cholesterol levels	high density lipoprotein cholesterol measurement	GCST007140	29507422	Hoffmann TJ	6:139514361
rs17585887-<b>T</b>	2 x 10-12		NR	'-	0.024 unit decrease	'-	AL592429.2	High density lipoprotein cholesterol levels	high density lipoprotein cholesterol measurement	GCST007140	29507422	Hoffmann TJ	6:139514361
rs672457-<b>G</b>	9 x 10-12	(EA)	0.408	'-	0.026 unit decrease	'-	AL592429.2	High density lipoprotein cholesterol levels	high density lipoprotein cholesterol measurement	GCST007140	29507422	Hoffmann TJ	6:139515425
rs672457-<b>G</b>	2 x 10-12		NR	'-	0.025 unit decrease	'-	AL592429.2	High density lipoprotein cholesterol levels	high density lipoprotein cholesterol measurement	GCST007140	29507422	Hoffmann TJ	6:139515425
rs3211938-<b>T</b>	8 x 10-6		NR	'-	0.144 unit decrease	'-	CD36	High density lipoprotein cholesterol levels	high density lipoprotein cholesterol measurement	GCST007140	29507422	Hoffmann TJ	7:80671133
rs60839105-<b>C</b>	2 x 10-6	(AA)	0.937	'-	0.224 unit decrease	'-	SEMA3C	High density lipoprotein cholesterol levels	high density lipoprotein cholesterol measurement	GCST007140	29507422	Hoffmann TJ	7:80863041
rs60839105-<b>C</b>	2 x 10-6		NR	'-	0.212 unit decrease	'-	SEMA3C	High density lipoprotein cholesterol levels	high density lipoprotein cholesterol measurement	GCST007140	29507422	Hoffmann TJ	7:80863041
rs13241165-<b>A</b>	6 x 10-17	(EA)	0.518	'-	0.031 unit decrease	'-	AC016831.5, KLF14	High density lipoprotein cholesterol levels	high density lipoprotein cholesterol measurement	GCST007140	29507422	Hoffmann TJ	7:130747779
rs13241165-<b>A</b>	2 x 10-6	(Hispanic)	0.572	'-	0.059 unit decrease	'-	AC016831.5, KLF14	High density lipoprotein cholesterol levels	high density lipoprotein cholesterol measurement	GCST007140	29507422	Hoffmann TJ	7:130747779
rs13241165-<b>A</b>	2 x 10-21		NR	'-	0.033 unit decrease	'-	AC016831.5, KLF14	High density lipoprotein cholesterol levels	high density lipoprotein cholesterol measurement	GCST007140	29507422	Hoffmann TJ	7:130747779
rs4731702-<b>C</b>	5 x 10-17	(EA)	0.518	'-	0.031 unit decrease	'-	KLF14, AC016831.5	High density lipoprotein cholesterol levels	high density lipoprotein cholesterol measurement	GCST007140	29507422	Hoffmann TJ	7:130748625
rs4731702-<b>C</b>	2 x 10-6	(Hispanic)	0.573	'-	0.059 unit decrease	'-	KLF14, AC016831.5	High density lipoprotein cholesterol levels	high density lipoprotein cholesterol measurement	GCST007140	29507422	Hoffmann TJ	7:130748625
rs4731702-<b>C</b>	2 x 10-21		NR	'-	0.033 unit decrease	'-	KLF14, AC016831.5	High density lipoprotein cholesterol levels	high density lipoprotein cholesterol measurement	GCST007140	29507422	Hoffmann TJ	7:130748625
rs11765979-<b>A</b>	5 x 10-17	(EA)	0.52	'-	0.032 unit decrease	'-	AC016831.5, KLF14	High density lipoprotein cholesterol levels	high density lipoprotein cholesterol measurement	GCST007140	29507422	Hoffmann TJ	7:130761118
rs11765979-<b>A</b>	1 x 10-6	(Hispanic)	0.572	'-	0.061 unit decrease	'-	AC016831.5, KLF14	High density lipoprotein cholesterol levels	high density lipoprotein cholesterol measurement	GCST007140	29507422	Hoffmann TJ	7:130761118
rs11765979-<b>A</b>	1 x 10-21		NR	'-	0.033 unit decrease	'-	AC016831.5, KLF14	High density lipoprotein cholesterol levels	high density lipoprotein cholesterol measurement	GCST007140	29507422	Hoffmann TJ	7:130761118
rs1562398-<b>C</b>	2 x 10-14	(EA)	0.568	'-	0.029 unit increase	'-	KLF14, AC016831.5	High density lipoprotein cholesterol levels	high density lipoprotein cholesterol measurement	GCST007140	29507422	Hoffmann TJ	7:130773172
rs1562398-<b>C</b>	6 x 10-6	(Hispanic)	0.49	'-	0.056 unit increase	'-	KLF14, AC016831.5	High density lipoprotein cholesterol levels	high density lipoprotein cholesterol measurement	GCST007140	29507422	Hoffmann TJ	7:130773172
rs1562398-<b>C</b>	4 x 10-20		NR	'-	0.032 unit increase	'-	KLF14, AC016831.5	High density lipoprotein cholesterol levels	high density lipoprotein cholesterol measurement	GCST007140	29507422	Hoffmann TJ	7:130773172
chr7:130461857:D-<b>TA</b>	3 x 10-17	(EA)	0.537	'-	0.032 unit decrease	'-	'-	High density lipoprotein cholesterol levels	high density lipoprotein cholesterol measurement	GCST007140	29507422	Hoffmann TJ	Mapping not available
chr7:130461857:D-<b>TA</b>	7 x 10-6	(Hispanic)	0.595	'-	0.057 unit decrease	'-	'-	High density lipoprotein cholesterol levels	high density lipoprotein cholesterol measurement	GCST007140	29507422	Hoffmann TJ	Mapping not available
chr7:130461857:D-<b>TA</b>	3 x 10-23		NR	'-	0.035 unit decrease	'-	'-	High density lipoprotein cholesterol levels	high density lipoprotein cholesterol measurement	GCST007140	29507422	Hoffmann TJ	Mapping not available
rs62491812-<b>C</b>	2 x 10-7	(EA)	0.798	'-	0.025 unit increase	'-	GIMAP6	High density lipoprotein cholesterol levels	high density lipoprotein cholesterol measurement	GCST007140	29507422	Hoffmann TJ	7:150630336
rs62491812-<b>C</b>	1 x 10-9		NR	'-	0.026 unit increase	'-	GIMAP6	High density lipoprotein cholesterol levels	high density lipoprotein cholesterol measurement	GCST007140	29507422	Hoffmann TJ	7:150630336
rs2169387-<b>A</b>	5 x 10-33	(EA)	0.096	'-	0.076 unit decrease	'-	AC022784.1	High density lipoprotein cholesterol levels	high density lipoprotein cholesterol measurement	GCST007140	29507422	Hoffmann TJ	8:9323885
rs2169387-<b>A</b>	1 x 10-8	(Hispanic)	0.168	'-	0.094 unit decrease	'-	AC022784.1	High density lipoprotein cholesterol levels	high density lipoprotein cholesterol measurement	GCST007140	29507422	Hoffmann TJ	8:9323885
rs2169387-<b>A</b>	2 x 10-43		NR	'-	0.079 unit decrease	'-	AC022784.1	High density lipoprotein cholesterol levels	high density lipoprotein cholesterol measurement	GCST007140	29507422	Hoffmann TJ	8:9323885
rs9987289-<b>A</b>	5 x 10-35	(EA)	0.087	'-	0.082 unit decrease	'-	AC022784.1	High density lipoprotein cholesterol levels	high density lipoprotein cholesterol measurement	GCST007140	29507422	Hoffmann TJ	8:9325848
rs9987289-<b>A</b>	3 x 10-9	(Hispanic)	0.163	'-	0.098 unit decrease	'-	AC022784.1	High density lipoprotein cholesterol levels	high density lipoprotein cholesterol measurement	GCST007140	29507422	Hoffmann TJ	8:9325848
rs9987289-<b>A</b>	2 x 10-45		NR	'-	0.084 unit decrease	'-	AC022784.1	High density lipoprotein cholesterol levels	high density lipoprotein cholesterol measurement	GCST007140	29507422	Hoffmann TJ	8:9325848
rs4841132-<b>A</b>	2 x 10-35	(EA)	0.087	'-	0.083 unit decrease	'-	AC022784.1	High density lipoprotein cholesterol levels	high density lipoprotein cholesterol measurement	GCST007140	29507422	Hoffmann TJ	8:9326086
rs4841132-<b>A</b>	4 x 10-10	(Hispanic)	0.161	'-	0.104 unit decrease	'-	AC022784.1	High density lipoprotein cholesterol levels	high density lipoprotein cholesterol measurement	GCST007140	29507422	Hoffmann TJ	8:9326086
rs4841132-<b>A</b>	4 x 10-47		NR	'-	0.086 unit decrease	'-	AC022784.1	High density lipoprotein cholesterol levels	high density lipoprotein cholesterol measurement	GCST007140	29507422	Hoffmann TJ	8:9326086
rs6601299-<b>T</b>	1 x 10-33	(EA)	0.096	'-	0.077 unit decrease	'-	AC022784.1	High density lipoprotein cholesterol levels	high density lipoprotein cholesterol measurement	GCST007140	29507422	Hoffmann TJ	8:9327181
rs6601299-<b>T</b>	6 x 10-9	(Hispanic)	0.196	'-	0.09 unit decrease	'-	AC022784.1	High density lipoprotein cholesterol levels	high density lipoprotein cholesterol measurement	GCST007140	29507422	Hoffmann TJ	8:9327181
rs6601299-<b>T</b>	3 x 10-44		NR	'-	0.079 unit decrease	'-	AC022784.1	High density lipoprotein cholesterol levels	high density lipoprotein cholesterol measurement	GCST007140	29507422	Hoffmann TJ	8:9327181
rs2126259-<b>T</b>	2 x 10-33	(EA)	0.096	'-	0.076 unit decrease	'-	AC022784.1	High density lipoprotein cholesterol levels	high density lipoprotein cholesterol measurement	GCST007140	29507422	Hoffmann TJ	8:9327636
rs2126259-<b>T</b>	7 x 10-9	(Hispanic)	0.198	'-	0.089 unit decrease	'-	AC022784.1	High density lipoprotein cholesterol levels	high density lipoprotein cholesterol measurement	GCST007140	29507422	Hoffmann TJ	8:9327636
rs2126259-<b>T</b>	1 x 10-43		NR	'-	0.078 unit decrease	'-	AC022784.1	High density lipoprotein cholesterol levels	high density lipoprotein cholesterol measurement	GCST007140	29507422	Hoffmann TJ	8:9327636
rs4455790-<b>C</b>	8 x 10-7		NR	'-	0.021 unit decrease	'-	RP1L1	High density lipoprotein cholesterol levels	high density lipoprotein cholesterol measurement	GCST007140	29507422	Hoffmann TJ	8:10634174
rs7016529-<b>T</b>	2 x 10-25	(EA)	0.983	'-	0.152 unit increase	'-	LPL	High density lipoprotein cholesterol levels	high density lipoprotein cholesterol measurement	GCST007140	29507422	Hoffmann TJ	8:19949120
rs7016529-<b>T</b>	1 x 10-22		NR	'-	0.119 unit increase	'-	LPL	High density lipoprotein cholesterol levels	high density lipoprotein cholesterol measurement	GCST007140	29507422	Hoffmann TJ	8:19949120
rs326-<b>A</b>	3 x 10-96	(EA)	0.693	'-	0.084 unit decrease	'-	LPL	High density lipoprotein cholesterol levels	high density lipoprotein cholesterol measurement	GCST007140	29507422	Hoffmann TJ	8:19961928
rs326-<b>A</b>	1 x 10-18	(Hispanic)	0.696	'-	0.117 unit decrease	'-	LPL	High density lipoprotein cholesterol levels	high density lipoprotein cholesterol measurement	GCST007140	29507422	Hoffmann TJ	8:19961928
rs326-<b>A</b>	1 x 10-10	(East Asian)	0.802	'-	0.108 unit decrease	'-	LPL	High density lipoprotein cholesterol levels	high density lipoprotein cholesterol measurement	GCST007140	29507422	Hoffmann TJ	8:19961928
rs326-<b>A</b>	2 x 10-125		NR	'-	0.088 unit decrease	'-	LPL	High density lipoprotein cholesterol levels	high density lipoprotein cholesterol measurement	GCST007140	29507422	Hoffmann TJ	8:19961928
rs13702-<b>T</b>	2 x 10-111	(EA)	0.7	'-	0.091 unit decrease	'-	LPL	High density lipoprotein cholesterol levels	high density lipoprotein cholesterol measurement	GCST007140	29507422	Hoffmann TJ	8:19966981
rs13702-<b>T</b>	1 x 10-16	(Hispanic)	0.704	'-	0.111 unit decrease	'-	LPL	High density lipoprotein cholesterol levels	high density lipoprotein cholesterol measurement	GCST007140	29507422	Hoffmann TJ	8:19966981
rs13702-<b>T</b>	1 x 10-10	(East Asian)	0.803	'-	0.109 unit decrease	'-	LPL	High density lipoprotein cholesterol levels	high density lipoprotein cholesterol measurement	GCST007140	29507422	Hoffmann TJ	8:19966981
rs13702-<b>T</b>	1 x 10-139		NR	'-	0.094 unit decrease	'-	LPL	High density lipoprotein cholesterol levels	high density lipoprotein cholesterol measurement	GCST007140	29507422	Hoffmann TJ	8:19966981
rs15285-<b>C</b>	1 x 10-110	(EA)	0.7	'-	0.091 unit decrease	'-	LPL	High density lipoprotein cholesterol levels	high density lipoprotein cholesterol measurement	GCST007140	29507422	Hoffmann TJ	8:19967156
rs15285-<b>C</b>	1 x 10-16	(Hispanic)	0.705	'-	0.111 unit decrease	'-	LPL	High density lipoprotein cholesterol levels	high density lipoprotein cholesterol measurement	GCST007140	29507422	Hoffmann TJ	8:19967156
rs15285-<b>C</b>	1 x 10-10	(East Asian)	0.803	'-	0.109 unit decrease	'-	LPL	High density lipoprotein cholesterol levels	high density lipoprotein cholesterol measurement	GCST007140	29507422	Hoffmann TJ	8:19967156
rs15285-<b>C</b>	3 x 10-139		NR	'-	0.094 unit decrease	'-	LPL	High density lipoprotein cholesterol levels	high density lipoprotein cholesterol measurement	GCST007140	29507422	Hoffmann TJ	8:19967156
rs608736-<b>G</b>	3 x 10-8	(EA)	0.479	'-	0.021 unit decrease	'-	AL592429.2	High density lipoprotein cholesterol levels	high density lipoprotein cholesterol measurement	GCST007140	29507422	Hoffmann TJ	6:139518361
rs608736-<b>G</b>	1 x 10-8		NR	'-	0.02 unit decrease	'-	AL592429.2	High density lipoprotein cholesterol levels	high density lipoprotein cholesterol measurement	GCST007140	29507422	Hoffmann TJ	6:139518361
rs191555775-<b>A</b>	2 x 10-16	(EA)	0.901	'-	0.052 unit increase	'-	LPA	High density lipoprotein cholesterol levels	high density lipoprotein cholesterol measurement	GCST007140	29507422	Hoffmann TJ	6:160584357
rs191555775-<b>A</b>	3 x 10-16		NR	'-	0.051 unit increase	'-	LPA	High density lipoprotein cholesterol levels	high density lipoprotein cholesterol measurement	GCST007140	29507422	Hoffmann TJ	6:160584357
rs7759633-<b>G</b>	5 x 10-6		NR	'-	0.024 unit decrease	'-	LPA	High density lipoprotein cholesterol levels	high density lipoprotein cholesterol measurement	GCST007140	29507422	Hoffmann TJ	6:160649958
rs702485-<b>A</b>	4 x 10-7	(EA)	0.555	'-	0.019 unit decrease	'-	DAGLB	High density lipoprotein cholesterol levels	high density lipoprotein cholesterol measurement	GCST007140	29507422	Hoffmann TJ	7:6409641
rs702485-<b>A</b>	4 x 10-9		NR	'-	0.021 unit decrease	'-	DAGLB	High density lipoprotein cholesterol levels	high density lipoprotein cholesterol measurement	GCST007140	29507422	Hoffmann TJ	7:6409641
rs79949326-<b>C</b>	3 x 10-9	(EA)	0.754	'-	0.026 unit decrease	'-	DAGLB	High density lipoprotein cholesterol levels	high density lipoprotein cholesterol measurement	GCST007140	29507422	Hoffmann TJ	7:6421679
rs79949326-<b>C</b>	4 x 10-12		NR	'-	0.028 unit decrease	'-	DAGLB	High density lipoprotein cholesterol levels	high density lipoprotein cholesterol measurement	GCST007140	29507422	Hoffmann TJ	7:6421679
rs6461354-<b>C</b>	8 x 10-7	(EA)	0.589	'-	0.019 unit increase	'-	SNX13	High density lipoprotein cholesterol levels	high density lipoprotein cholesterol measurement	GCST007140	29507422	Hoffmann TJ	7:17874977
rs6461354-<b>C</b>	6 x 10-11		NR	'-	0.023 unit increase	'-	SNX13	High density lipoprotein cholesterol levels	high density lipoprotein cholesterol measurement	GCST007140	29507422	Hoffmann TJ	7:17874977
rs4142995-<b>G</b>	1 x 10-6	(EA)	0.593	'-	0.019 unit increase	'-	SNX13	High density lipoprotein cholesterol levels	high density lipoprotein cholesterol measurement	GCST007140	29507422	Hoffmann TJ	7:17879635
rs4142995-<b>G</b>	2 x 10-10		NR	'-	0.022 unit increase	'-	SNX13	High density lipoprotein cholesterol levels	high density lipoprotein cholesterol measurement	GCST007140	29507422	Hoffmann TJ	7:17879635
rs4917014-<b>T</b>	2 x 10-6	(EA)	0.672	'-	0.019 unit decrease	'-	AC020743.2, AC020743.3	High density lipoprotein cholesterol levels	high density lipoprotein cholesterol measurement	GCST007140	29507422	Hoffmann TJ	7:50266267
rs4917014-<b>T</b>	4 x 10-8		NR	'-	0.02 unit decrease	'-	AC020743.2, AC020743.3	High density lipoprotein cholesterol levels	high density lipoprotein cholesterol measurement	GCST007140	29507422	Hoffmann TJ	7:50266267
rs7811265-<b>A</b>	1 x 10-12	(EA)	0.809	'-	0.034 unit decrease	'-	BAZ1B	High density lipoprotein cholesterol levels	high density lipoprotein cholesterol measurement	GCST007140	29507422	Hoffmann TJ	7:73520180
rs7811265-<b>A</b>	4 x 10-12		NR	'-	0.031 unit decrease	'-	BAZ1B	High density lipoprotein cholesterol levels	high density lipoprotein cholesterol measurement	GCST007140	29507422	Hoffmann TJ	7:73520180
rs17145738-<b>C</b>	9 x 10-10	(EA)	0.88	'-	0.035 unit decrease	'-	TBL2	High density lipoprotein cholesterol levels	high density lipoprotein cholesterol measurement	GCST007140	29507422	Hoffmann TJ	7:73568544
rs17145738-<b>C</b>	8 x 10-11		NR	'-	0.035 unit decrease	'-	TBL2	High density lipoprotein cholesterol levels	high density lipoprotein cholesterol measurement	GCST007140	29507422	Hoffmann TJ	7:73568544
rs9638182-<b>T</b>	1 x 10-12	(EA)	0.821	'-	0.035 unit decrease	'-	MLXIPL, TBL2	High density lipoprotein cholesterol levels	high density lipoprotein cholesterol measurement	GCST007140	29507422	Hoffmann TJ	7:73584775
rs9638182-<b>T</b>	1 x 10-12		NR	'-	0.033 unit decrease	'-	MLXIPL, TBL2	High density lipoprotein cholesterol levels	high density lipoprotein cholesterol measurement	GCST007140	29507422	Hoffmann TJ	7:73584775
rs13240994-<b>T</b>	8 x 10-13	(EA)	0.81	'-	0.035 unit decrease	'-	MLXIPL	High density lipoprotein cholesterol levels	high density lipoprotein cholesterol measurement	GCST007140	29507422	Hoffmann TJ	7:73602532
rs13240994-<b>T</b>	2 x 10-13		NR	'-	0.034 unit decrease	'-	MLXIPL	High density lipoprotein cholesterol levels	high density lipoprotein cholesterol measurement	GCST007140	29507422	Hoffmann TJ	7:73602532
rs7777102-<b>A</b>	3 x 10-9	(EA)	0.874	'-	0.035 unit decrease	'-	VPS37D, MLXIPL	High density lipoprotein cholesterol levels	high density lipoprotein cholesterol measurement	GCST007140	29507422	Hoffmann TJ	7:73643687
rs7777102-<b>A</b>	1 x 10-9		NR	'-	0.032 unit decrease	'-	VPS37D, MLXIPL	High density lipoprotein cholesterol levels	high density lipoprotein cholesterol measurement	GCST007140	29507422	Hoffmann TJ	7:73643687
rs2943646-<b>A</b>	9 x 10-23	(EA)	0.358	'-	0.039 unit increase	'-	AC062015.1, MIR5702	High density lipoprotein cholesterol levels	high density lipoprotein cholesterol measurement	GCST007140	29507422	Hoffmann TJ	2:226234818
rs2943646-<b>A</b>	2 x 10-25		NR	'-	0.038 unit increase	'-	AC062015.1, MIR5702	High density lipoprotein cholesterol levels	high density lipoprotein cholesterol measurement	GCST007140	29507422	Hoffmann TJ	2:226234818
rs2972146-<b>G</b>	2 x 10-22	(EA)	0.357	'-	0.038 unit increase	'-	AC062015.1, MIR5702	High density lipoprotein cholesterol levels	high density lipoprotein cholesterol measurement	GCST007140	29507422	Hoffmann TJ	2:226235982
rs2972146-<b>G</b>	9 x 10-25		NR	'-	0.038 unit increase	'-	AC062015.1, MIR5702	High density lipoprotein cholesterol levels	high density lipoprotein cholesterol measurement	GCST007140	29507422	Hoffmann TJ	2:226235982
rs1515100-<b>C</b>	1 x 10-20	(EA)	0.367	'-	0.036 unit increase	'-	AC062015.1, MIR5702	High density lipoprotein cholesterol levels	high density lipoprotein cholesterol measurement	GCST007140	29507422	Hoffmann TJ	2:226264201
rs1515100-<b>C</b>	2 x 10-23		NR	'-	0.036 unit increase	'-	AC062015.1, MIR5702	High density lipoprotein cholesterol levels	high density lipoprotein cholesterol measurement	GCST007140	29507422	Hoffmann TJ	2:226264201
rs2713536-<b>C</b>	3 x 10-19	(EA)	0.366	'-	0.035 unit increase	'-	AC062015.1, MIR5702	High density lipoprotein cholesterol levels	high density lipoprotein cholesterol measurement	GCST007140	29507422	Hoffmann TJ	2:226298926
rs2713536-<b>C</b>	5 x 10-22		NR	'-	0.035 unit increase	'-	AC062015.1, MIR5702	High density lipoprotein cholesterol levels	high density lipoprotein cholesterol measurement	GCST007140	29507422	Hoffmann TJ	2:226298926
rs9863753-<b>A</b>	6 x 10-14	(EA)	0.06	'-	0.064 unit increase	'-	STAB1	High density lipoprotein cholesterol levels	high density lipoprotein cholesterol measurement	GCST007140	29507422	Hoffmann TJ	3:52495883
rs9863753-<b>A</b>	2 x 10-11		NR	'-	0.054 unit increase	'-	STAB1	High density lipoprotein cholesterol levels	high density lipoprotein cholesterol measurement	GCST007140	29507422	Hoffmann TJ	3:52495883
rs34894639-<b>C</b>	6 x 10-6	(EA)	0.758	'-	0.021 unit decrease	'-	PPP2R3A	High density lipoprotein cholesterol levels	high density lipoprotein cholesterol measurement	GCST007140	29507422	Hoffmann TJ	3:136079816
rs2035403-<b>A</b>	2 x 10-10	(EA)	0.601	'-	0.024 unit increase	'-	AFF1	High density lipoprotein cholesterol levels	high density lipoprotein cholesterol measurement	GCST007140	29507422	Hoffmann TJ	4:87097839
rs2035403-<b>A</b>	1 x 10-11		NR	'-	0.024 unit increase	'-	AFF1	High density lipoprotein cholesterol levels	high density lipoprotein cholesterol measurement	GCST007140	29507422	Hoffmann TJ	4:87097839
rs442177-<b>G</b>	2 x 10-8	(EA)	0.404	'-	0.022 unit increase	'-	AFF1	High density lipoprotein cholesterol levels	high density lipoprotein cholesterol measurement	GCST007140	29507422	Hoffmann TJ	4:87109109
rs442177-<b>G</b>	2 x 10-12		NR	'-	0.024 unit increase	'-	AFF1	High density lipoprotein cholesterol levels	high density lipoprotein cholesterol measurement	GCST007140	29507422	Hoffmann TJ	4:87109109
rs9991328-<b>C</b>	2 x 10-12	(EA)	0.518	'-	0.027 unit increase	'-	FAM13A	High density lipoprotein cholesterol levels	high density lipoprotein cholesterol measurement	GCST007140	29507422	Hoffmann TJ	4:88791970
rs9991328-<b>C</b>	4 x 10-13		NR	'-	0.025 unit increase	'-	FAM13A	High density lipoprotein cholesterol levels	high density lipoprotein cholesterol measurement	GCST007140	29507422	Hoffmann TJ	4:88791970
rs3822072-<b>G</b>	9 x 10-12	(EA)	0.528	'-	0.026 unit increase	'-	FAM13A	High density lipoprotein cholesterol levels	high density lipoprotein cholesterol measurement	GCST007140	29507422	Hoffmann TJ	4:88820118
rs3822072-<b>G</b>	3 x 10-12		NR	'-	0.024 unit increase	'-	FAM13A	High density lipoprotein cholesterol levels	high density lipoprotein cholesterol measurement	GCST007140	29507422	Hoffmann TJ	4:88820118
rs13107325-<b>C</b>	6 x 10-21	(EA)	0.925	'-	0.067 unit increase	'-	SLC39A8	High density lipoprotein cholesterol levels	high density lipoprotein cholesterol measurement	GCST007140	29507422	Hoffmann TJ	4:102267552
rs13107325-<b>C</b>	6 x 10-22		NR	'-	0.067 unit increase	'-	SLC39A8	High density lipoprotein cholesterol levels	high density lipoprotein cholesterol measurement	GCST007140	29507422	Hoffmann TJ	4:102267552
rs13135092-<b>A</b>	2 x 10-19	(EA)	0.919	'-	0.063 unit increase	'-	SLC39A8	High density lipoprotein cholesterol levels	high density lipoprotein cholesterol measurement	GCST007140	29507422	Hoffmann TJ	4:102276925
rs13135092-<b>A</b>	7 x 10-21		NR	'-	0.063 unit increase	'-	SLC39A8	High density lipoprotein cholesterol levels	high density lipoprotein cholesterol measurement	GCST007140	29507422	Hoffmann TJ	4:102276925
rs13114738-<b>C</b>	3 x 10-11	(EA)	0.917	'-	0.045 unit increase	'-	SLC39A8	High density lipoprotein cholesterol levels	high density lipoprotein cholesterol measurement	GCST007140	29507422	Hoffmann TJ	4:102363708
rs13114738-<b>C</b>	3 x 10-12		NR	'-	0.046 unit increase	'-	SLC39A8	High density lipoprotein cholesterol levels	high density lipoprotein cholesterol measurement	GCST007140	29507422	Hoffmann TJ	4:102363708
rs4288204-<b>A</b>	2 x 10-6		NR	'-	0.0366 unit increase	[0.0215-0.0518]	AL451166.1, AL355353.2	High density lipoprotein cholesterol levels	high density lipoprotein cholesterol measurement	GCST008444	31211820	Deek R	6:47401466
rs2062091-<b>C</b>	6 x 10-6		NR	'-	0.0358 unit increase	[0.0203-0.0513]	RORA	High density lipoprotein cholesterol levels	high density lipoprotein cholesterol measurement	GCST008444	31211820	Deek R	15:60909225
rs3764261-<b>T</b>	7 x 10-7		NR	'-	0.0411 unit increase	[0.0249-0.0572]	CETP, HERPUD1	High density lipoprotein cholesterol levels	high density lipoprotein cholesterol measurement	GCST008444	31211820	Deek R	16:56959412
rs17799912-<b>T</b>	5 x 10-7		NR	'-	0.0524 unit increase	[0.0319-0.0728]	CYP2A7P1, CYP2G2P	High density lipoprotein cholesterol levels	high density lipoprotein cholesterol measurement	GCST008444	31211820	Deek R	19:41029098
rs951307-<b>T</b>	6 x 10-6	(adjusted)	NR	'-	0.0258 unit decrease	[0.0363-0.0144]	NR1H5P, SIKE1	High density lipoprotein cholesterol levels	high density lipoprotein cholesterol measurement	GCST008444	31211820	Deek R	1:114814394
rs7693827-<b>T</b>	4 x 10-6	(adjusted)	NR	'-	0.0258 unit decrease	[0.0368-0.0148]	UCHL1-AS1	High density lipoprotein cholesterol levels	high density lipoprotein cholesterol measurement	GCST008444	31211820	Deek R	4:41252845
rs2502465-<b>T</b>	6 x 10-6	(adjusted)	NR	'-	0.0298 unit increase	[0.0169-0.0426]	AL356473.1, AL356277.3	High density lipoprotein cholesterol levels	high density lipoprotein cholesterol measurement	GCST008444	31211820	Deek R	6:74745669
rs7835508-<b>C</b>	8 x 10-6	(adjusted)	NR	'-	0.0273 unit decrease	[0.0393-0.0153]	PLEKHA2	High density lipoprotein cholesterol levels	high density lipoprotein cholesterol measurement	GCST008444	31211820	Deek R	8:38925109
rs1599780-<b>A</b>	6 x 10-6	(adjusted)	NR	'-	0.0682 unit decrease	[0.0978-0.0387]	AC026116.1, DPY19L2	High density lipoprotein cholesterol levels	high density lipoprotein cholesterol measurement	GCST008444	31211820	Deek R	12:63440335
rs934297-<b>A</b>	5 x 10-6	(adjusted)	NR	'-	0.0252 unit decrease	[0.0360-0.0144]	ALDH1A2, LIPC-AS1, LIPC	High density lipoprotein cholesterol levels	high density lipoprotein cholesterol measurement	GCST008444	31211820	Deek R	15:58460535
rs7939352-<b>?</b>	3 x 10-8		NR	'-	'-	'-	GAB2	Lipid traits (pleiotropy) (HIPO component 2)	total cholesterol measurement, triglyceride measurement, low density lipoprotein cholesterol measurement, high density lipoprotein cholesterol measurement	GCST006667	30289880	Qi G	11:78292105
rs10185855-<b>?</b>	2 x 10-7		NR	'-	'-	'-	TBC1D8	Lipid traits (pleiotropy) (HIPO component 2)	total cholesterol measurement, triglyceride measurement, low density lipoprotein cholesterol measurement, high density lipoprotein cholesterol measurement	GCST006667	30289880	Qi G	2:101025798
rs10876041-<b>?</b>	2 x 10-7		NR	'-	'-	'-	DIP2B	Lipid traits (pleiotropy) (HIPO component 2)	total cholesterol measurement, triglyceride measurement, low density lipoprotein cholesterol measurement, high density lipoprotein cholesterol measurement	GCST006667	30289880	Qi G	12:50508099
rs176813-<b>?</b>	8 x 10-9		NR	'-	'-	'-	AC147055.1, AC093720.1	Lipid traits (pleiotropy) (HIPO component 2)	total cholesterol measurement, triglyceride measurement, low density lipoprotein cholesterol measurement, high density lipoprotein cholesterol measurement	GCST006667	30289880	Qi G	4:68733813
rs4683438-<b>?</b>	3 x 10-8		NR	'-	'-	'-	AC021074.3	Lipid traits (pleiotropy) (HIPO component 2)	total cholesterol measurement, triglyceride measurement, low density lipoprotein cholesterol measurement, high density lipoprotein cholesterol measurement	GCST006667	30289880	Qi G	3:142933717
rs2854322-<b>?</b>	1 x 10-7		NR	'-	'-	'-	NF1	Lipid traits (pleiotropy) (HIPO component 2)	total cholesterol measurement, triglyceride measurement, low density lipoprotein cholesterol measurement, high density lipoprotein cholesterol measurement	GCST006667	30289880	Qi G	17:31372398
rs6541229-<b>?</b>	4 x 10-6		NR	'-	'-	'-	LYPLAL1-AS1, AL356364.1	Lipid traits (pleiotropy) (HIPO component 2)	total cholesterol measurement, triglyceride measurement, low density lipoprotein cholesterol measurement, high density lipoprotein cholesterol measurement	GCST006667	30289880	Qi G	1:219473465
rs4897361-<b>?</b>	4 x 10-6		NR	'-	'-	'-	L3MBTL3	Lipid traits (pleiotropy) (HIPO component 2)	total cholesterol measurement, triglyceride measurement, low density lipoprotein cholesterol measurement, high density lipoprotein cholesterol measurement	GCST006667	30289880	Qi G	6:130043183
rs12423664-<b>?</b>	1 x 10-6		NR	'-	'-	'-	FBRSL1	Lipid traits (pleiotropy) (HIPO component 2)	total cholesterol measurement, triglyceride measurement, low density lipoprotein cholesterol measurement, high density lipoprotein cholesterol measurement	GCST006667	30289880	Qi G	12:132493308
rs661171-<b>?</b>	3 x 10-8		NR	'-	'-	'-	RDX, ZC3H12C	Lipid traits (pleiotropy) (HIPO component 1)	total cholesterol measurement, triglyceride measurement, low density lipoprotein cholesterol measurement, high density lipoprotein cholesterol measurement	GCST006666	30289880	Qi G	11:110145794
rs4850047-<b>?</b>	1 x 10-9		NR	'-	'-	'-	RPS7, COLEC11	Lipid traits (pleiotropy) (HIPO component 1)	total cholesterol measurement, triglyceride measurement, low density lipoprotein cholesterol measurement, high density lipoprotein cholesterol measurement	GCST006666	30289880	Qi G	2:3587163
rs11987974-<b>?</b>	4 x 10-9		NR	'-	'-	'-	AC090453.1, KCNU1	Lipid traits (pleiotropy) (HIPO component 1)	total cholesterol measurement, triglyceride measurement, low density lipoprotein cholesterol measurement, high density lipoprotein cholesterol measurement	GCST006666	30289880	Qi G	8:36966299
rs10832027-<b>?</b>	4 x 10-12		NR	'-	'-	'-	ARNTL	Lipid traits (pleiotropy) (HIPO component 1)	total cholesterol measurement, triglyceride measurement, low density lipoprotein cholesterol measurement, high density lipoprotein cholesterol measurement	GCST006666	30289880	Qi G	11:13335636
rs7938117-<b>?</b>	3 x 10-11		NR	'-	'-	'-	CPT1A	Lipid traits (pleiotropy) (HIPO component 1)	total cholesterol measurement, triglyceride measurement, low density lipoprotein cholesterol measurement, high density lipoprotein cholesterol measurement	GCST006666	30289880	Qi G	11:68830586
rs895953-<b>?</b>	3 x 10-10		NR	'-	'-	'-	SETD1B	Lipid traits (pleiotropy) (HIPO component 1)	total cholesterol measurement, triglyceride measurement, low density lipoprotein cholesterol measurement, high density lipoprotein cholesterol measurement	GCST006666	30289880	Qi G	12:121811142
rs10408163-<b>?</b>	9 x 10-9		NR	'-	'-	'-	ZC3H4	Lipid traits (pleiotropy) (HIPO component 1)	total cholesterol measurement, triglyceride measurement, low density lipoprotein cholesterol measurement, high density lipoprotein cholesterol measurement	GCST006666	30289880	Qi G	19:47093845
rs2249105-<b>?</b>	1 x 10-8		NR	'-	'-	'-	CEP68	Lipid traits (pleiotropy) (HIPO component 1)	total cholesterol measurement, triglyceride measurement, low density lipoprotein cholesterol measurement, high density lipoprotein cholesterol measurement	GCST006666	30289880	Qi G	2:65060762
rs2845885-<b>?</b>	2 x 10-7		NR	'-	'-	'-	FLRT1, MACROD1	Lipid traits (pleiotropy) (HIPO component 1)	total cholesterol measurement, triglyceride measurement, low density lipoprotein cholesterol measurement, high density lipoprotein cholesterol measurement	GCST006666	30289880	Qi G	11:64101590
rs10054063-<b>?</b>	4 x 10-8		NR	'-	'-	'-	CPEB4, C5orf47	Lipid traits (pleiotropy) (HIPO component 1)	total cholesterol measurement, triglyceride measurement, low density lipoprotein cholesterol measurement, high density lipoprotein cholesterol measurement	GCST006666	30289880	Qi G	5:173965395
rs1565228-<b>?</b>	3 x 10-9		NR	'-	'-	'-	BDNF-AS	Lipid traits (pleiotropy) (HIPO component 1)	total cholesterol measurement, triglyceride measurement, low density lipoprotein cholesterol measurement, high density lipoprotein cholesterol measurement	GCST006666	30289880	Qi G	11:27564889
rs2301453-<b>?</b>	2 x 10-6		NR	'-	'-	'-	DNM3, PIGC	Lipid traits (pleiotropy) (HIPO component 1)	total cholesterol measurement, triglyceride measurement, low density lipoprotein cholesterol measurement, high density lipoprotein cholesterol measurement	GCST006666	30289880	Qi G	1:172389027
rs17199964-<b>?</b>	3 x 10-8		NR	'-	'-	'-	BANK1	Lipid traits (pleiotropy) (HIPO component 1)	total cholesterol measurement, triglyceride measurement, low density lipoprotein cholesterol measurement, high density lipoprotein cholesterol measurement	GCST006666	30289880	Qi G	4:101786634
rs6855363-<b>?</b>	2 x 10-8		NR	'-	'-	'-	PDGFC, AC096736.1	Lipid traits (pleiotropy) (HIPO component 1)	total cholesterol measurement, triglyceride measurement, low density lipoprotein cholesterol measurement, high density lipoprotein cholesterol measurement	GCST006666	30289880	Qi G	4:156749385
rs2384034-<b>?</b>	4 x 10-9		NR	'-	'-	'-	RPH3A	Lipid traits (pleiotropy) (HIPO component 1)	total cholesterol measurement, triglyceride measurement, low density lipoprotein cholesterol measurement, high density lipoprotein cholesterol measurement	GCST006666	30289880	Qi G	12:112766880
rs721772-<b>?</b>	4 x 10-9		NR	'-	'-	'-	RPAP1	Lipid traits (pleiotropy) (HIPO component 1)	total cholesterol measurement, triglyceride measurement, low density lipoprotein cholesterol measurement, high density lipoprotein cholesterol measurement	GCST006666	30289880	Qi G	15:41537032
rs11079810-<b>?</b>	4 x 10-10		NR	'-	'-	'-	SKAP1	Lipid traits (pleiotropy) (HIPO component 1)	total cholesterol measurement, triglyceride measurement, low density lipoprotein cholesterol measurement, high density lipoprotein cholesterol measurement	GCST006666	30289880	Qi G	17:48150484
rs4805755-<b>?</b>	8 x 10-9		NR	'-	'-	'-	ZNF507	Lipid traits (pleiotropy) (HIPO component 1)	total cholesterol measurement, triglyceride measurement, low density lipoprotein cholesterol measurement, high density lipoprotein cholesterol measurement	GCST006666	30289880	Qi G	19:32363564
rs6059932-<b>?</b>	1 x 10-9		NR	'-	'-	'-	PIGU	Lipid traits (pleiotropy) (HIPO component 1)	total cholesterol measurement, triglyceride measurement, low density lipoprotein cholesterol measurement, high density lipoprotein cholesterol measurement	GCST006666	30289880	Qi G	20:34587662
rs2062432-<b>?</b>	4 x 10-8		NR	'-	'-	'-	ADCY5	Lipid traits (pleiotropy) (HIPO component 1)	total cholesterol measurement, triglyceride measurement, low density lipoprotein cholesterol measurement, high density lipoprotein cholesterol measurement	GCST006666	30289880	Qi G	3:123359232
rs740746-<b>?</b>	4 x 10-8		NR	'-	'-	'-	NHLRC2, ADRB1	Lipid traits (pleiotropy) (HIPO component 1)	total cholesterol measurement, triglyceride measurement, low density lipoprotein cholesterol measurement, high density lipoprotein cholesterol measurement	GCST006666	30289880	Qi G	10:114033028
rs11048456-<b>?</b>	2 x 10-8		NR	'-	'-	'-	AC022509.1, AC022509.2	Lipid traits (pleiotropy) (HIPO component 1)	total cholesterol measurement, triglyceride measurement, low density lipoprotein cholesterol measurement, high density lipoprotein cholesterol measurement	GCST006666	30289880	Qi G	12:26310149
rs10900522-<b>?</b>	1 x 10-7		NR	'-	'-	'-	NUCKS1	Lipid traits (pleiotropy) (HIPO component 1)	total cholesterol measurement, triglyceride measurement, low density lipoprotein cholesterol measurement, high density lipoprotein cholesterol measurement	GCST006666	30289880	Qi G	1:205714939
rs11652146-<b>?</b>	2 x 10-7		NR	'-	'-	'-	ZNF652	Lipid traits (pleiotropy) (HIPO component 1)	total cholesterol measurement, triglyceride measurement, low density lipoprotein cholesterol measurement, high density lipoprotein cholesterol measurement	GCST006666	30289880	Qi G	17:49345001
rs2268719-<b>?</b>	2 x 10-8		NR	'-	'-	'-	TRAM2	Lipid traits (pleiotropy) (HIPO component 2)	total cholesterol measurement, triglyceride measurement, low density lipoprotein cholesterol measurement, high density lipoprotein cholesterol measurement	GCST006667	30289880	Qi G	6:52546915
rs5167-<b>T</b>	4 x 10-20		NR	'-	0.032 unit decrease	'-	APOC4, APOC4-APOC2	High density lipoprotein cholesterol levels	high density lipoprotein cholesterol measurement	GCST007140	29507422	Hoffmann TJ	19:44945208
rs386000-<b>G</b>	1 x 10-24	(EA)	0.795	'-	0.048 unit decrease	'-	MIR4752, AC245884.5	High density lipoprotein cholesterol levels	high density lipoprotein cholesterol measurement	GCST007140	29507422	Hoffmann TJ	19:54288907
rs386000-<b>G</b>	1 x 10-24		NR	'-	0.042 unit decrease	'-	MIR4752, AC245884.5	High density lipoprotein cholesterol levels	high density lipoprotein cholesterol measurement	GCST007140	29507422	Hoffmann TJ	19:54288907
rs798893-<b>G</b>	2 x 10-25	(EA)	0.807	'-	0.05 unit decrease	'-	AC245884.5, MIR4752	High density lipoprotein cholesterol levels	high density lipoprotein cholesterol measurement	GCST007140	29507422	Hoffmann TJ	19:54289975
rs798893-<b>G</b>	8 x 10-30		NR	'-	0.048 unit decrease	'-	AC245884.5, MIR4752	High density lipoprotein cholesterol levels	high density lipoprotein cholesterol measurement	GCST007140	29507422	Hoffmann TJ	19:54289975
rs103294-<b>C</b>	3 x 10-25	(EA)	0.803	'-	0.049 unit decrease	'-	AC245884.5, MIR4752	High density lipoprotein cholesterol levels	high density lipoprotein cholesterol measurement	GCST007140	29507422	Hoffmann TJ	19:54293995
rs103294-<b>C</b>	9 x 10-30		NR	'-	0.047 unit decrease	'-	AC245884.5, MIR4752	High density lipoprotein cholesterol levels	high density lipoprotein cholesterol measurement	GCST007140	29507422	Hoffmann TJ	19:54293995
rs759819-<b>T</b>	3 x 10-15	(EA)	0.688	'-	0.036 unit decrease	'-	AC245884.2	High density lipoprotein cholesterol levels	high density lipoprotein cholesterol measurement	GCST007140	29507422	Hoffmann TJ	19:54304302
rs759819-<b>T</b>	6 x 10-18		NR	'-	0.035 unit decrease	'-	AC245884.2	High density lipoprotein cholesterol levels	high density lipoprotein cholesterol measurement	GCST007140	29507422	Hoffmann TJ	19:54304302
rs1800961-<b>C</b>	9 x 10-29	(EA)	0.969	'-	0.121 unit increase	'-	HNF4A	High density lipoprotein cholesterol levels	high density lipoprotein cholesterol measurement	GCST007140	29507422	Hoffmann TJ	20:44413724
rs1800961-<b>C</b>	5 x 10-6	(Hispanic)	0.96	'-	0.143 unit increase	'-	HNF4A	High density lipoprotein cholesterol levels	high density lipoprotein cholesterol measurement	GCST007140	29507422	Hoffmann TJ	20:44413724
rs1800961-<b>C</b>	6 x 10-36		NR	'-	0.126 unit increase	'-	HNF4A	High density lipoprotein cholesterol levels	high density lipoprotein cholesterol measurement	GCST007140	29507422	Hoffmann TJ	20:44413724
rs4810479-<b>C</b>	3 x 10-23	(EA)	0.256	'-	0.044 unit decrease	'-	AL162458.1, PLTP	High density lipoprotein cholesterol levels	high density lipoprotein cholesterol measurement	GCST007140	29507422	Hoffmann TJ	20:45916409
rs4810479-<b>C</b>	8 x 10-24		NR	'-	0.039 unit decrease	'-	AL162458.1, PLTP	High density lipoprotein cholesterol levels	high density lipoprotein cholesterol measurement	GCST007140	29507422	Hoffmann TJ	20:45916409
rs6065906-<b>T</b>	2 x 10-30	(EA)	0.814	'-	0.057 unit increase	'-	AL162458.1, PLTP	High density lipoprotein cholesterol levels	high density lipoprotein cholesterol measurement	GCST007140	29507422	Hoffmann TJ	20:45925376
rs6065906-<b>T</b>	4 x 10-33		NR	'-	0.057 unit increase	'-	AL162458.1, PLTP	High density lipoprotein cholesterol levels	high density lipoprotein cholesterol measurement	GCST007140	29507422	Hoffmann TJ	20:45925376
rs181362-<b>C</b>	5 x 10-9	(EA)	0.792	'-	0.028 unit increase	'-	UBE2L3	High density lipoprotein cholesterol levels	high density lipoprotein cholesterol measurement	GCST007140	29507422	Hoffmann TJ	22:21577779
rs181362-<b>C</b>	3 x 10-12		NR	'-	0.029 unit increase	'-	UBE2L3	High density lipoprotein cholesterol levels	high density lipoprotein cholesterol measurement	GCST007140	29507422	Hoffmann TJ	22:21577779
rs1811069-<b>T</b>	4 x 10-9	(EA)	0.801	'-	0.028 unit increase	'-	UBE2L3, YDJC	High density lipoprotein cholesterol levels	high density lipoprotein cholesterol measurement	GCST007140	29507422	Hoffmann TJ	22:21627765
rs1811069-<b>T</b>	1 x 10-13		NR	'-	0.031 unit increase	'-	UBE2L3, YDJC	High density lipoprotein cholesterol levels	high density lipoprotein cholesterol measurement	GCST007140	29507422	Hoffmann TJ	22:21627765
rs5756931-<b>T</b>	3 x 10-6	(EA)	0.625	'-	0.019 unit decrease	'-	AL022322.2, PLA2G6	High density lipoprotein cholesterol levels	high density lipoprotein cholesterol measurement	GCST007140	29507422	Hoffmann TJ	22:38150026
rs5756931-<b>T</b>	3 x 10-6		NR	'-	0.017 unit decrease	'-	AL022322.2, PLA2G6	High density lipoprotein cholesterol levels	high density lipoprotein cholesterol measurement	GCST007140	29507422	Hoffmann TJ	22:38150026
rs133027-<b>CT</b>	9 x 10-11	(EA)	0.56	'-	0.025 unit decrease	'-	PLA2G6	High density lipoprotein cholesterol levels	high density lipoprotein cholesterol measurement	GCST007140	29507422	Hoffmann TJ	22:38179492
rs133027-<b>CT</b>	2 x 10-12		NR	'-	0.025 unit decrease	'-	PLA2G6	High density lipoprotein cholesterol levels	high density lipoprotein cholesterol measurement	GCST007140	29507422	Hoffmann TJ	22:38179492
rs5985471-<b>C</b>	1 x 10-6		NR	'-	0.015 unit decrease	'-	AC000113.1, RTL9	High density lipoprotein cholesterol levels	high density lipoprotein cholesterol measurement	GCST007140	29507422	Hoffmann TJ	X:110460733
rs5942937-<b>T</b>	5 x 10-7		NR	'-	0.016 unit decrease	'-	AC000113.1	High density lipoprotein cholesterol levels	high density lipoprotein cholesterol measurement	GCST007140	29507422	Hoffmann TJ	X:110473179
chr8:72395582:D-<b>AAGCCCT</b>	2 x 10-6		NR	'-	0.033 unit increase	'-	'-	High density lipoprotein cholesterol levels	high density lipoprotein cholesterol measurement	GCST007140	29507422	Hoffmann TJ	Mapping not available
rs10091038-<b>A</b>	6 x 10-8		NR	'-	0.019 unit increase	'-	AC084262.2, AC084026.2	High density lipoprotein cholesterol levels	high density lipoprotein cholesterol measurement	GCST007140	29507422	Hoffmann TJ	8:29502788
rs1037116-<b>C</b>	1 x 10-7		NR	'-	0.023 unit decrease	'-	SNRPCP18, AC090164.4	High density lipoprotein cholesterol levels	high density lipoprotein cholesterol measurement	GCST007140	29507422	Hoffmann TJ	15:101528701
rs10504474-<b>G</b>	9 x 10-7		NR	'-	0.026 unit increase	'-	NCOA2	High density lipoprotein cholesterol levels	high density lipoprotein cholesterol measurement	GCST007140	29507422	Hoffmann TJ	8:70348225
rs11170538-<b>T</b>	6 x 10-7		NR	'-	0.019 unit increase	'-	SP1	High density lipoprotein cholesterol levels	high density lipoprotein cholesterol measurement	GCST007140	29507422	Hoffmann TJ	12:53402960
rs11727676-<b>T</b>	1 x 10-6		NR	'-	0.03 unit increase	'-	AC098588.3, AC098588.2, HHIP	High density lipoprotein cholesterol levels	high density lipoprotein cholesterol measurement	GCST007140	29507422	Hoffmann TJ	4:144737912
rs12575459-<b>G</b>	3 x 10-7		NR	'-	0.036 unit decrease	'-	OR5B3, OR5B15P	High density lipoprotein cholesterol levels	high density lipoprotein cholesterol measurement	GCST007140	29507422	Hoffmann TJ	11:58394909
rs17576323-<b>T</b>	3 x 10-6		NR	'-	0.021 unit decrease	'-	AC007319.1	High density lipoprotein cholesterol levels	high density lipoprotein cholesterol measurement	GCST007140	29507422	Hoffmann TJ	2:187138391
rs235374-<b>G</b>	2 x 10-7		NR	'-	0.019 unit increase	'-	ITGB2, PTTG1IP	High density lipoprotein cholesterol levels	high density lipoprotein cholesterol measurement	GCST007140	29507422	Hoffmann TJ	21:44875071
rs333947-<b>G</b>	1 x 10-6		NR	'-	0.024 unit increase	'-	CSF1	High density lipoprotein cholesterol levels	high density lipoprotein cholesterol measurement	GCST007140	29507422	Hoffmann TJ	1:109928142
rs4619105-<b>G</b>	4 x 10-6		NR	'-	0.025 unit decrease	'-	ADRB1, NHLRC2	High density lipoprotein cholesterol levels	high density lipoprotein cholesterol measurement	GCST007140	29507422	Hoffmann TJ	10:114035477
rs7614016-<b>G</b>	2 x 10-6		NR	'-	0.02 unit increase	'-	ADCY5	High density lipoprotein cholesterol levels	high density lipoprotein cholesterol measurement	GCST007140	29507422	Hoffmann TJ	3:123351579
chr8:72395582:D-<b>AAGCCCT</b>	6 x 10-6	(EA)	0.935	'-	0.036 unit increase	'-	'-	High density lipoprotein cholesterol levels	high density lipoprotein cholesterol measurement	GCST007140	29507422	Hoffmann TJ	Mapping not available
rs10091038-<b>A</b>	1 x 10-6	(EA)	0.443	'-	0.018 unit increase	'-	AC084262.2, AC084026.2	High density lipoprotein cholesterol levels	high density lipoprotein cholesterol measurement	GCST007140	29507422	Hoffmann TJ	8:29502788
rs1037116-<b>C</b>	3 x 10-6	(EA)	0.793	'-	0.023 unit decrease	'-	SNRPCP18, AC090164.4	High density lipoprotein cholesterol levels	high density lipoprotein cholesterol measurement	GCST007140	29507422	Hoffmann TJ	15:101528701
rs10504474-<b>G</b>	4 x 10-6	(EA)	0.896	'-	0.028 unit increase	'-	NCOA2	High density lipoprotein cholesterol levels	high density lipoprotein cholesterol measurement	GCST007140	29507422	Hoffmann TJ	8:70348225
rs11170538-<b>T</b>	1 x 10-6	(EA)	0.547	'-	0.019 unit increase	'-	SP1	High density lipoprotein cholesterol levels	high density lipoprotein cholesterol measurement	GCST007140	29507422	Hoffmann TJ	12:53402960
rs12575459-<b>G</b>	1 x 10-7	(EA)	0.931	'-	0.039 unit decrease	'-	OR5B3, OR5B15P	High density lipoprotein cholesterol levels	high density lipoprotein cholesterol measurement	GCST007140	29507422	Hoffmann TJ	11:58394909
rs235374-<b>G</b>	3 x 10-6	(EA)	0.578	'-	0.019 unit increase	'-	ITGB2, PTTG1IP	High density lipoprotein cholesterol levels	high density lipoprotein cholesterol measurement	GCST007140	29507422	Hoffmann TJ	21:44875071
rs4803750-<b>A</b>	5 x 10-6	(EA)	0.923	'-	0.036 unit decrease	'-	AC243964.2, BCL3	High density lipoprotein cholesterol levels	high density lipoprotein cholesterol measurement	GCST007140	29507422	Hoffmann TJ	19:44744370
rs4803750-<b>A</b>	3 x 10-6		NR	'-	0.034 unit decrease	'-	AC243964.2, BCL3	High density lipoprotein cholesterol levels	high density lipoprotein cholesterol measurement	GCST007140	29507422	Hoffmann TJ	19:44744370
rs3208856-<b>C</b>	9 x 10-6	(EA)	0.964	'-	0.045 unit decrease	'-	CBLC	High density lipoprotein cholesterol levels	high density lipoprotein cholesterol measurement	GCST007140	29507422	Hoffmann TJ	19:44793549
rs3208856-<b>C</b>	4 x 10-7		NR	'-	0.049 unit decrease	'-	CBLC	High density lipoprotein cholesterol levels	high density lipoprotein cholesterol measurement	GCST007140	29507422	Hoffmann TJ	19:44793549
rs10402271-<b>T</b>	2 x 10-7	(EA)	0.674	'-	0.021 unit increase	'-	BCAM, NECTIN2	High density lipoprotein cholesterol levels	high density lipoprotein cholesterol measurement	GCST007140	29507422	Hoffmann TJ	19:44825957
rs10402271-<b>T</b>	2 x 10-7		NR	'-	0.019 unit increase	'-	BCAM, NECTIN2	High density lipoprotein cholesterol levels	high density lipoprotein cholesterol measurement	GCST007140	29507422	Hoffmann TJ	19:44825957
rs157588-<b>C</b>	9 x 10-7		NR	'-	0.017 unit decrease	'-	TOMM40	High density lipoprotein cholesterol levels	high density lipoprotein cholesterol measurement	GCST007140	29507422	Hoffmann TJ	19:44895007
rs1038026-<b>A</b>	3 x 10-6	(EA)	0.536	'-	0.018 unit decrease	'-	TOMM40	High density lipoprotein cholesterol levels	high density lipoprotein cholesterol measurement	GCST007140	29507422	Hoffmann TJ	19:44901805
rs1038026-<b>A</b>	1 x 10-9		NR	'-	0.022 unit decrease	'-	TOMM40	High density lipoprotein cholesterol levels	high density lipoprotein cholesterol measurement	GCST007140	29507422	Hoffmann TJ	19:44901805
rs769449-<b>G</b>	1 x 10-47	(EA)	0.892	'-	0.092 unit increase	'-	APOE	High density lipoprotein cholesterol levels	high density lipoprotein cholesterol measurement	GCST007140	29507422	Hoffmann TJ	19:44906745
rs769449-<b>G</b>	4 x 10-52		NR	'-	0.089 unit increase	'-	APOE	High density lipoprotein cholesterol levels	high density lipoprotein cholesterol measurement	GCST007140	29507422	Hoffmann TJ	19:44906745
rs429358-<b>T</b>	6 x 10-47	(EA)	0.868	'-	0.084 unit increase	'-	APOE	High density lipoprotein cholesterol levels	high density lipoprotein cholesterol measurement	GCST007140	29507422	Hoffmann TJ	19:44908684
rs429358-<b>T</b>	3 x 10-50		NR	'-	0.08 unit increase	'-	APOE	High density lipoprotein cholesterol levels	high density lipoprotein cholesterol measurement	GCST007140	29507422	Hoffmann TJ	19:44908684
rs7412-<b>C</b>	5 x 10-29	(EA)	0.916	'-	0.079 unit decrease	'-	APOE	High density lipoprotein cholesterol levels	high density lipoprotein cholesterol measurement	GCST007140	29507422	Hoffmann TJ	19:44908822
rs7412-<b>C</b>	2 x 10-7	(Hispanic)	0.952	'-	0.152 unit decrease	'-	APOE	High density lipoprotein cholesterol levels	high density lipoprotein cholesterol measurement	GCST007140	29507422	Hoffmann TJ	19:44908822
rs7412-<b>C</b>	2 x 10-36		NR	'-	0.085 unit decrease	'-	APOE	High density lipoprotein cholesterol levels	high density lipoprotein cholesterol measurement	GCST007140	29507422	Hoffmann TJ	19:44908822
rs438811-<b>C</b>	3 x 10-7	(EA)	0.762	'-	0.024 unit increase	'-	AC011481.3	High density lipoprotein cholesterol levels	high density lipoprotein cholesterol measurement	GCST007140	29507422	Hoffmann TJ	19:44913484
rs438811-<b>C</b>	3 x 10-6		NR	'-	0.02 unit increase	'-	AC011481.3	High density lipoprotein cholesterol levels	high density lipoprotein cholesterol measurement	GCST007140	29507422	Hoffmann TJ	19:44913484
rs56131196-<b>G</b>	1 x 10-49	(EA)	0.835	'-	0.078 unit increase	'-	APOC1, APOC1P1	High density lipoprotein cholesterol levels	high density lipoprotein cholesterol measurement	GCST007140	29507422	Hoffmann TJ	19:44919589
rs56131196-<b>G</b>	8 x 10-53		NR	'-	0.074 unit increase	'-	APOC1, APOC1P1	High density lipoprotein cholesterol levels	high density lipoprotein cholesterol measurement	GCST007140	29507422	Hoffmann TJ	19:44919589
rs4420638-<b>A</b>	2 x 10-48	(EA)	0.832	'-	0.076 unit increase	'-	APOC1, APOC1P1	High density lipoprotein cholesterol levels	high density lipoprotein cholesterol measurement	GCST007140	29507422	Hoffmann TJ	19:44919689
rs4420638-<b>A</b>	2 x 10-51		NR	'-	0.073 unit increase	'-	APOC1, APOC1P1	High density lipoprotein cholesterol levels	high density lipoprotein cholesterol measurement	GCST007140	29507422	Hoffmann TJ	19:44919689
rs35136575-<b>C</b>	5 x 10-9	(EA)	0.73	'-	0.025 unit decrease	'-	APOC1P1, APOC4	High density lipoprotein cholesterol levels	high density lipoprotein cholesterol measurement	GCST007140	29507422	Hoffmann TJ	19:44935906
rs35136575-<b>C</b>	1 x 10-8		NR	'-	0.023 unit decrease	'-	APOC1P1, APOC4	High density lipoprotein cholesterol levels	high density lipoprotein cholesterol measurement	GCST007140	29507422	Hoffmann TJ	19:44935906
rs5167-<b>T</b>	5 x 10-19	(EA)	0.643	'-	0.035 unit decrease	'-	APOC4, APOC4-APOC2	High density lipoprotein cholesterol levels	high density lipoprotein cholesterol measurement	GCST007140	29507422	Hoffmann TJ	19:44945208
rs73591976-<b>C</b>	3 x 10-38	(EA)	0.886	'-	0.078 unit decrease	'-	RANBP10	High density lipoprotein cholesterol levels	high density lipoprotein cholesterol measurement	GCST007140	29507422	Hoffmann TJ	16:67777687
rs73591976-<b>C</b>	1 x 10-45		NR	'-	0.078 unit decrease	'-	RANBP10	High density lipoprotein cholesterol levels	high density lipoprotein cholesterol measurement	GCST007140	29507422	Hoffmann TJ	16:67777687
rs1124324-<b>C</b>	3 x 10-39	(EA)	0.883	'-	0.076 unit decrease	'-	NUTF2	High density lipoprotein cholesterol levels	high density lipoprotein cholesterol measurement	GCST007140	29507422	Hoffmann TJ	16:67863584
rs1124324-<b>C</b>	1 x 10-6	(Hispanic)	0.86	'-	0.086 unit decrease	'-	NUTF2	High density lipoprotein cholesterol levels	high density lipoprotein cholesterol measurement	GCST007140	29507422	Hoffmann TJ	16:67863584
rs1124324-<b>C</b>	3 x 10-47		NR	'-	0.077 unit decrease	'-	NUTF2	High density lipoprotein cholesterol levels	high density lipoprotein cholesterol measurement	GCST007140	29507422	Hoffmann TJ	16:67863584
rs73594556-<b>G</b>	3 x 10-40	(EA)	0.88	'-	0.076 unit decrease	'-	NRN1L, PSKH1	High density lipoprotein cholesterol levels	high density lipoprotein cholesterol measurement	GCST007140	29507422	Hoffmann TJ	16:67891532
rs73594556-<b>G</b>	3 x 10-7	(Hispanic)	0.858	'-	0.09 unit decrease	'-	NRN1L, PSKH1	High density lipoprotein cholesterol levels	high density lipoprotein cholesterol measurement	GCST007140	29507422	Hoffmann TJ	16:67891532
rs73594556-<b>G</b>	8 x 10-49		NR	'-	0.077 unit decrease	'-	NRN1L, PSKH1	High density lipoprotein cholesterol levels	high density lipoprotein cholesterol measurement	GCST007140	29507422	Hoffmann TJ	16:67891532
rs16942887-<b>G</b>	8 x 10-40	(EA)	0.879	'-	0.075 unit decrease	'-	PSKH1	High density lipoprotein cholesterol levels	high density lipoprotein cholesterol measurement	GCST007140	29507422	Hoffmann TJ	16:67894139
rs16942887-<b>G</b>	4 x 10-7	(Hispanic)	0.857	'-	0.088 unit decrease	'-	PSKH1	High density lipoprotein cholesterol levels	high density lipoprotein cholesterol measurement	GCST007140	29507422	Hoffmann TJ	16:67894139
rs16942887-<b>G</b>	3 x 10-48		NR	'-	0.076 unit decrease	'-	PSKH1	High density lipoprotein cholesterol levels	high density lipoprotein cholesterol measurement	GCST007140	29507422	Hoffmann TJ	16:67894139
rs3785100-<b>T</b>	9 x 10-37	(EA)	0.868	'-	0.071 unit decrease	'-	SLC12A4	High density lipoprotein cholesterol levels	high density lipoprotein cholesterol measurement	GCST007140	29507422	Hoffmann TJ	16:67964017
rs3785100-<b>T</b>	4 x 10-6	(Hispanic)	0.85	'-	0.08 unit decrease	'-	SLC12A4	High density lipoprotein cholesterol levels	high density lipoprotein cholesterol measurement	GCST007140	29507422	Hoffmann TJ	16:67964017
rs3785100-<b>T</b>	5 x 10-44		NR	'-	0.07 unit decrease	'-	SLC12A4	High density lipoprotein cholesterol levels	high density lipoprotein cholesterol measurement	GCST007140	29507422	Hoffmann TJ	16:67964017
rs255054-<b>A</b>	3 x 10-34	(EA)	0.86	'-	0.067 unit decrease	'-	DPEP3, DPEP2	High density lipoprotein cholesterol levels	high density lipoprotein cholesterol measurement	GCST007140	29507422	Hoffmann TJ	16:67983453
rs255054-<b>A</b>	2 x 10-40		NR	'-	0.066 unit decrease	'-	DPEP3, DPEP2	High density lipoprotein cholesterol levels	high density lipoprotein cholesterol measurement	GCST007140	29507422	Hoffmann TJ	16:67983453
rs56823429-<b>C</b>	2 x 10-17	(EA)	0.283	'-	0.038 unit decrease	'-	CMIP	High density lipoprotein cholesterol levels	high density lipoprotein cholesterol measurement	GCST007140	29507422	Hoffmann TJ	16:81500184
rs56823429-<b>C</b>	3 x 10-20		NR	'-	0.038 unit decrease	'-	CMIP	High density lipoprotein cholesterol levels	high density lipoprotein cholesterol measurement	GCST007140	29507422	Hoffmann TJ	16:81500184
rs2925979-<b>T</b>	5 x 10-18	(EA)	0.294	'-	0.039 unit decrease	'-	CMIP	High density lipoprotein cholesterol levels	high density lipoprotein cholesterol measurement	GCST007140	29507422	Hoffmann TJ	16:81501185
rs2925979-<b>T</b>	3 x 10-21		NR	'-	0.038 unit decrease	'-	CMIP	High density lipoprotein cholesterol levels	high density lipoprotein cholesterol measurement	GCST007140	29507422	Hoffmann TJ	16:81501185
rs881844-<b>C</b>	2 x 10-9	(EA)	0.345	'-	0.025 unit decrease	'-	STARD3	High density lipoprotein cholesterol levels	high density lipoprotein cholesterol measurement	GCST007140	29507422	Hoffmann TJ	17:39653965
rs881844-<b>C</b>	6 x 10-11		NR	'-	0.024 unit decrease	'-	STARD3	High density lipoprotein cholesterol levels	high density lipoprotein cholesterol measurement	GCST007140	29507422	Hoffmann TJ	17:39653965
rs11869286-<b>G</b>	2 x 10-9	(EA)	0.34	'-	0.024 unit decrease	'-	STARD3	High density lipoprotein cholesterol levels	high density lipoprotein cholesterol measurement	GCST007140	29507422	Hoffmann TJ	17:39657603
rs11869286-<b>G</b>	3 x 10-11		NR	'-	0.024 unit decrease	'-	STARD3	High density lipoprotein cholesterol levels	high density lipoprotein cholesterol measurement	GCST007140	29507422	Hoffmann TJ	17:39657603
rs2934956-<b>T</b>	9 x 10-10	(EA)	0.332	'-	0.025 unit decrease	'-	PGAP3	High density lipoprotein cholesterol levels	high density lipoprotein cholesterol measurement	GCST007140	29507422	Hoffmann TJ	17:39674194
rs7239867-<b>A</b>	1 x 10-40		NR	'-	0.063 unit decrease	'-	LIPG, SMUG1P1	High density lipoprotein cholesterol levels	high density lipoprotein cholesterol measurement	GCST007140	29507422	Hoffmann TJ	18:49638347
rs4939883-<b>T</b>	4 x 10-37	(EA)	0.168	'-	0.064 unit decrease	'-	LIPG, SMUG1P1	High density lipoprotein cholesterol levels	high density lipoprotein cholesterol measurement	GCST007140	29507422	Hoffmann TJ	18:49640844
rs4939883-<b>T</b>	2 x 10-6	(Hispanic)	0.137	'-	0.084 unit decrease	'-	LIPG, SMUG1P1	High density lipoprotein cholesterol levels	high density lipoprotein cholesterol measurement	GCST007140	29507422	Hoffmann TJ	18:49640844
rs4939883-<b>T</b>	2 x 10-45		NR	'-	0.064 unit decrease	'-	LIPG, SMUG1P1	High density lipoprotein cholesterol levels	high density lipoprotein cholesterol measurement	GCST007140	29507422	Hoffmann TJ	18:49640844
rs2156552-<b>A</b>	2 x 10-37	(EA)	0.164	'-	0.065 unit decrease	'-	AC090227.3, SMUG1P1	High density lipoprotein cholesterol levels	high density lipoprotein cholesterol measurement	GCST007140	29507422	Hoffmann TJ	18:49655298
rs2156552-<b>A</b>	7 x 10-45		NR	'-	0.066 unit decrease	'-	AC090227.3, SMUG1P1	High density lipoprotein cholesterol levels	high density lipoprotein cholesterol measurement	GCST007140	29507422	Hoffmann TJ	18:49655298
rs9964067-<b>T</b>	1 x 10-6	(EA)	0.675	'-	0.019 unit decrease	'-	ACAA2, AC090227.3	High density lipoprotein cholesterol levels	high density lipoprotein cholesterol measurement	GCST007140	29507422	Hoffmann TJ	18:49754040
rs9964067-<b>T</b>	2 x 10-6		NR	'-	0.017 unit decrease	'-	ACAA2, AC090227.3	High density lipoprotein cholesterol levels	high density lipoprotein cholesterol measurement	GCST007140	29507422	Hoffmann TJ	18:49754040
rs116843064-<b>G</b>	1 x 10-11	(EA)	0.974	'-	0.102 unit decrease	'-	ANGPTL4	High density lipoprotein cholesterol levels	high density lipoprotein cholesterol measurement	GCST007140	29507422	Hoffmann TJ	19:8364439
rs2278236-<b>G</b>	3 x 10-7	(EA)	0.484	'-	0.021 unit decrease	'-	ANGPTL4	High density lipoprotein cholesterol levels	high density lipoprotein cholesterol measurement	GCST007140	29507422	Hoffmann TJ	19:8366697
rs2278236-<b>G</b>	3 x 10-8		NR	'-	0.021 unit decrease	'-	ANGPTL4	High density lipoprotein cholesterol levels	high density lipoprotein cholesterol measurement	GCST007140	29507422	Hoffmann TJ	19:8366697
rs7255436-<b>C</b>	4 x 10-7	(EA)	0.481	'-	0.021 unit decrease	'-	ANGPTL4	High density lipoprotein cholesterol levels	high density lipoprotein cholesterol measurement	GCST007140	29507422	Hoffmann TJ	19:8368312
rs7255436-<b>C</b>	8 x 10-9		NR	'-	0.022 unit decrease	'-	ANGPTL4	High density lipoprotein cholesterol levels	high density lipoprotein cholesterol measurement	GCST007140	29507422	Hoffmann TJ	19:8368312
rs2967605-<b>C</b>	8 x 10-9	(EA)	0.814	'-	0.031 unit increase	'-	RAB11B, MARCHF2	High density lipoprotein cholesterol levels	high density lipoprotein cholesterol measurement	GCST007140	29507422	Hoffmann TJ	19:8404854
rs2967605-<b>C</b>	8 x 10-11		NR	'-	0.03 unit increase	'-	RAB11B, MARCHF2	High density lipoprotein cholesterol levels	high density lipoprotein cholesterol measurement	GCST007140	29507422	Hoffmann TJ	19:8404854
rs737337-<b>T</b>	5 x 10-11	(EA)	0.914	'-	0.046 unit increase	'-	DOCK6	High density lipoprotein cholesterol levels	high density lipoprotein cholesterol measurement	GCST007140	29507422	Hoffmann TJ	19:11236817
rs737337-<b>T</b>	7 x 10-7	(Hispanic)	0.804	'-	0.077 unit increase	'-	DOCK6	High density lipoprotein cholesterol levels	high density lipoprotein cholesterol measurement	GCST007140	29507422	Hoffmann TJ	19:11236817
rs737337-<b>T</b>	3 x 10-7	(East Asian)	0.769	'-	0.082 unit increase	'-	DOCK6	High density lipoprotein cholesterol levels	high density lipoprotein cholesterol measurement	GCST007140	29507422	Hoffmann TJ	19:11236817
rs737337-<b>T</b>	7 x 10-22		NR	'-	0.054 unit increase	'-	DOCK6	High density lipoprotein cholesterol levels	high density lipoprotein cholesterol measurement	GCST007140	29507422	Hoffmann TJ	19:11236817
rs4805881-<b>A</b>	1 x 10-10	(EA)	0.341	'-	0.028 unit decrease	'-	PEPD	High density lipoprotein cholesterol levels	high density lipoprotein cholesterol measurement	GCST007140	29507422	Hoffmann TJ	19:33405526
rs4805881-<b>A</b>	8 x 10-10		NR	'-	0.024 unit decrease	'-	PEPD	High density lipoprotein cholesterol levels	high density lipoprotein cholesterol measurement	GCST007140	29507422	Hoffmann TJ	19:33405526
rs731839-<b>G</b>	3 x 10-10	(EA)	0.344	'-	0.027 unit decrease	'-	PEPD	High density lipoprotein cholesterol levels	high density lipoprotein cholesterol measurement	GCST007140	29507422	Hoffmann TJ	19:33408159
rs731839-<b>G</b>	2 x 10-9		NR	'-	0.023 unit decrease	'-	PEPD	High density lipoprotein cholesterol levels	high density lipoprotein cholesterol measurement	GCST007140	29507422	Hoffmann TJ	19:33408159
rs1531517-<b>G</b>	3 x 10-7		NR	'-	0.034 unit decrease	'-	BCL3, AC243964.2	High density lipoprotein cholesterol levels	high density lipoprotein cholesterol measurement	GCST007140	29507422	Hoffmann TJ	19:44738916
rs2927439-<b>A</b>	1 x 10-6		NR	'-	0.018 unit decrease	'-	BCL3, AC243964.2	High density lipoprotein cholesterol levels	high density lipoprotein cholesterol measurement	GCST007140	29507422	Hoffmann TJ	19:44739483
rs2934956-<b>T</b>	1 x 10-12		NR	'-	0.026 unit decrease	'-	PGAP3	High density lipoprotein cholesterol levels	high density lipoprotein cholesterol measurement	GCST007140	29507422	Hoffmann TJ	17:39674194
rs77697917-<b>C</b>	2 x 10-39	(EA)	0.972	'-	0.152 unit increase	'-	DUSP3, SOST	High density lipoprotein cholesterol levels	high density lipoprotein cholesterol measurement	GCST007140	29507422	Hoffmann TJ	17:43763481
rs77697917-<b>C</b>	2 x 10-42		NR	'-	0.154 unit increase	'-	DUSP3, SOST	High density lipoprotein cholesterol levels	high density lipoprotein cholesterol measurement	GCST007140	29507422	Hoffmann TJ	17:43763481
rs149580368-<b>C</b>	4 x 10-41	(EA)	0.973	'-	0.158 unit increase	'-	CFAP97D1, MPP3	High density lipoprotein cholesterol levels	high density lipoprotein cholesterol measurement	GCST007140	29507422	Hoffmann TJ	17:43797377
rs149580368-<b>C</b>	1 x 10-43		NR	'-	0.159 unit increase	'-	CFAP97D1, MPP3	High density lipoprotein cholesterol levels	high density lipoprotein cholesterol measurement	GCST007140	29507422	Hoffmann TJ	17:43797377
rs4082919-<b>T</b>	1 x 10-12	(EA)	0.503	'-	0.028 unit increase	'-	PGS1	High density lipoprotein cholesterol levels	high density lipoprotein cholesterol measurement	GCST007140	29507422	Hoffmann TJ	17:78381401
rs4082919-<b>T</b>	9 x 10-16		NR	'-	0.028 unit increase	'-	PGS1	High density lipoprotein cholesterol levels	high density lipoprotein cholesterol measurement	GCST007140	29507422	Hoffmann TJ	17:78381401
rs12948394-<b>C</b>	3 x 10-9	(EA)	0.569	'-	0.025 unit increase	'-	PGS1	High density lipoprotein cholesterol levels	high density lipoprotein cholesterol measurement	GCST007140	29507422	Hoffmann TJ	17:78386710
rs12948394-<b>C</b>	7 x 10-11		NR	'-	0.024 unit increase	'-	PGS1	High density lipoprotein cholesterol levels	high density lipoprotein cholesterol measurement	GCST007140	29507422	Hoffmann TJ	17:78386710
rs4969183-<b>A</b>	1 x 10-13	(EA)	0.504	'-	0.028 unit decrease	'-	PGS1	High density lipoprotein cholesterol levels	high density lipoprotein cholesterol measurement	GCST007140	29507422	Hoffmann TJ	17:78397291
rs4969183-<b>A</b>	1 x 10-17		NR	'-	0.029 unit decrease	'-	PGS1	High density lipoprotein cholesterol levels	high density lipoprotein cholesterol measurement	GCST007140	29507422	Hoffmann TJ	17:78397291
rs4969186-<b>G</b>	1 x 10-10	(EA)	0.384	'-	0.025 unit decrease	'-	PGS1	High density lipoprotein cholesterol levels	high density lipoprotein cholesterol measurement	GCST007140	29507422	Hoffmann TJ	17:78402323
rs4969186-<b>G</b>	2 x 10-13		NR	'-	0.026 unit decrease	'-	PGS1	High density lipoprotein cholesterol levels	high density lipoprotein cholesterol measurement	GCST007140	29507422	Hoffmann TJ	17:78402323
rs4129767-<b>G</b>	4 x 10-13	(EA)	0.505	'-	0.028 unit decrease	'-	PGS1	High density lipoprotein cholesterol levels	high density lipoprotein cholesterol measurement	GCST007140	29507422	Hoffmann TJ	17:78407903
rs4129767-<b>G</b>	4 x 10-17		NR	'-	0.029 unit decrease	'-	PGS1	High density lipoprotein cholesterol levels	high density lipoprotein cholesterol measurement	GCST007140	29507422	Hoffmann TJ	17:78407903
rs149615216-<b>C</b>	3 x 10-47	(EA)	0.987	'-	0.245 unit decrease	'-	LIPG	High density lipoprotein cholesterol levels	high density lipoprotein cholesterol measurement	GCST007140	29507422	Hoffmann TJ	18:49579658
rs149615216-<b>C</b>	7 x 10-50		NR	'-	0.246 unit decrease	'-	LIPG	High density lipoprotein cholesterol levels	high density lipoprotein cholesterol measurement	GCST007140	29507422	Hoffmann TJ	18:49579658
rs12970066-<b>C</b>	3 x 10-7		NR	'-	0.02 unit decrease	'-	LIPG	High density lipoprotein cholesterol levels	high density lipoprotein cholesterol measurement	GCST007140	29507422	Hoffmann TJ	18:49580782
rs77960347-<b>A</b>	2 x 10-48	(EA)	0.987	'-	0.246 unit decrease	'-	LIPG	High density lipoprotein cholesterol levels	high density lipoprotein cholesterol measurement	GCST007140	29507422	Hoffmann TJ	18:49583585
rs77960347-<b>A</b>	5 x 10-51		NR	'-	0.247 unit decrease	'-	LIPG	High density lipoprotein cholesterol levels	high density lipoprotein cholesterol measurement	GCST007140	29507422	Hoffmann TJ	18:49583585
rs10438978-<b>T</b>	5 x 10-37	(EA)	0.17	'-	0.063 unit decrease	'-	SMUG1P1, LIPG	High density lipoprotein cholesterol levels	high density lipoprotein cholesterol measurement	GCST007140	29507422	Hoffmann TJ	18:49631816
rs10438978-<b>T</b>	1 x 10-40		NR	'-	0.059 unit decrease	'-	SMUG1P1, LIPG	High density lipoprotein cholesterol levels	high density lipoprotein cholesterol measurement	GCST007140	29507422	Hoffmann TJ	18:49631816
rs7241918-<b>G</b>	4 x 10-37	(EA)	0.163	'-	0.065 unit decrease	'-	SMUG1P1, LIPG	High density lipoprotein cholesterol levels	high density lipoprotein cholesterol measurement	GCST007140	29507422	Hoffmann TJ	18:49634583
rs7241918-<b>G</b>	1 x 10-40		NR	'-	0.064 unit decrease	'-	SMUG1P1, LIPG	High density lipoprotein cholesterol levels	high density lipoprotein cholesterol measurement	GCST007140	29507422	Hoffmann TJ	18:49634583
rs7239867-<b>A</b>	1 x 10-36	(EA)	0.164	'-	0.064 unit decrease	'-	LIPG, SMUG1P1	High density lipoprotein cholesterol levels	high density lipoprotein cholesterol measurement	GCST007140	29507422	Hoffmann TJ	18:49638347
rs247616-<b>C</b>	2 x 10-46	(East Asian)	0.826	'-	0.249 unit decrease	'-	HERPUD1, CETP	High density lipoprotein cholesterol levels	high density lipoprotein cholesterol measurement	GCST007140	29507422	Hoffmann TJ	16:56955678
rs247616-<b>C</b>	2 x 10-20	(AA)	0.741	'-	0.229 unit decrease	'-	HERPUD1, CETP	High density lipoprotein cholesterol levels	high density lipoprotein cholesterol measurement	GCST007140	29507422	Hoffmann TJ	16:56955678
rs247616-<b>C</b>	1 x 10-300		NR	'-	0.219 unit decrease	'-	HERPUD1, CETP	High density lipoprotein cholesterol levels	high density lipoprotein cholesterol measurement	GCST007140	29507422	Hoffmann TJ	16:56955678
rs247617-<b>C</b>	1 x 10-300	(EA)	0.683	'-	0.215 unit decrease	'-	HERPUD1, CETP	High density lipoprotein cholesterol levels	high density lipoprotein cholesterol measurement	GCST007140	29507422	Hoffmann TJ	16:56956804
rs247617-<b>C</b>	3 x 10-68	(Hispanic)	0.701	'-	0.235 unit decrease	'-	HERPUD1, CETP	High density lipoprotein cholesterol levels	high density lipoprotein cholesterol measurement	GCST007140	29507422	Hoffmann TJ	16:56956804
rs247617-<b>C</b>	4 x 10-48	(East Asian)	0.828	'-	0.256 unit decrease	'-	HERPUD1, CETP	High density lipoprotein cholesterol levels	high density lipoprotein cholesterol measurement	GCST007140	29507422	Hoffmann TJ	16:56956804
rs247617-<b>C</b>	8 x 10-20	(AA)	0.741	'-	0.225 unit decrease	'-	HERPUD1, CETP	High density lipoprotein cholesterol levels	high density lipoprotein cholesterol measurement	GCST007140	29507422	Hoffmann TJ	16:56956804
rs247617-<b>C</b>	1 x 10-300		NR	'-	0.218 unit decrease	'-	HERPUD1, CETP	High density lipoprotein cholesterol levels	high density lipoprotein cholesterol measurement	GCST007140	29507422	Hoffmann TJ	16:56956804
rs3764261-<b>C</b>	1 x 10-300	(EA)	0.682	'-	0.212 unit decrease	'-	CETP, HERPUD1	High density lipoprotein cholesterol levels	high density lipoprotein cholesterol measurement	GCST007140	29507422	Hoffmann TJ	16:56959412
rs3764261-<b>C</b>	1 x 10-67	(Hispanic)	0.695	'-	0.233 unit decrease	'-	CETP, HERPUD1	High density lipoprotein cholesterol levels	high density lipoprotein cholesterol measurement	GCST007140	29507422	Hoffmann TJ	16:56959412
rs3764261-<b>C</b>	7 x 10-48	(East Asian)	0.829	'-	0.254 unit decrease	'-	CETP, HERPUD1	High density lipoprotein cholesterol levels	high density lipoprotein cholesterol measurement	GCST007140	29507422	Hoffmann TJ	16:56959412
rs3764261-<b>C</b>	6 x 10-14	(AA)	0.689	'-	0.177 unit decrease	'-	CETP, HERPUD1	High density lipoprotein cholesterol levels	high density lipoprotein cholesterol measurement	GCST007140	29507422	Hoffmann TJ	16:56959412
rs3764261-<b>C</b>	1 x 10-300		NR	'-	0.214 unit decrease	'-	CETP, HERPUD1	High density lipoprotein cholesterol levels	high density lipoprotein cholesterol measurement	GCST007140	29507422	Hoffmann TJ	16:56959412
rs821840-<b>A</b>	1 x 10-300	(EA)	0.716	'-	0.214 unit decrease	'-	HERPUD1, CETP	High density lipoprotein cholesterol levels	high density lipoprotein cholesterol measurement	GCST007140	29507422	Hoffmann TJ	16:56959974
rs821840-<b>A</b>	7 x 10-63	(Hispanic)	0.733	'-	0.244 unit decrease	'-	HERPUD1, CETP	High density lipoprotein cholesterol levels	high density lipoprotein cholesterol measurement	GCST007140	29507422	Hoffmann TJ	16:56959974
rs821840-<b>A</b>	2 x 10-41	(East Asian)	0.857	'-	0.267 unit decrease	'-	HERPUD1, CETP	High density lipoprotein cholesterol levels	high density lipoprotein cholesterol measurement	GCST007140	29507422	Hoffmann TJ	16:56959974
rs12446275-<b>G</b>	8 x 10-29	(EA)	0.874	'-	0.064 unit increase	'-	SLC12A3	High density lipoprotein cholesterol levels	high density lipoprotein cholesterol measurement	GCST007140	29507422	Hoffmann TJ	16:56895108
rs12446275-<b>G</b>	3 x 10-31		NR	'-	0.064 unit increase	'-	SLC12A3	High density lipoprotein cholesterol levels	high density lipoprotein cholesterol measurement	GCST007140	29507422	Hoffmann TJ	16:56895108
rs9989419-<b>A</b>	4 x 10-251	(EA)	0.393	'-	0.129 unit decrease	'-	CETP, HERPUD1	High density lipoprotein cholesterol levels	high density lipoprotein cholesterol measurement	GCST007140	29507422	Hoffmann TJ	16:56951227
rs9989419-<b>A</b>	2 x 10-17	(Hispanic)	0.364	'-	0.108 unit decrease	'-	CETP, HERPUD1	High density lipoprotein cholesterol levels	high density lipoprotein cholesterol measurement	GCST007140	29507422	Hoffmann TJ	16:56951227
rs9989419-<b>A</b>	1 x 10-8	(East Asian)	0.27	'-	0.087 unit decrease	'-	CETP, HERPUD1	High density lipoprotein cholesterol levels	high density lipoprotein cholesterol measurement	GCST007140	29507422	Hoffmann TJ	16:56951227
rs9989419-<b>A</b>	1 x 10-266		NR	'-	0.122 unit decrease	'-	CETP, HERPUD1	High density lipoprotein cholesterol levels	high density lipoprotein cholesterol measurement	GCST007140	29507422	Hoffmann TJ	16:56951227
rs56156922-<b>T</b>	1 x 10-300	(EA)	0.685	'-	0.214 unit decrease	'-	CETP, HERPUD1	High density lipoprotein cholesterol levels	high density lipoprotein cholesterol measurement	GCST007140	29507422	Hoffmann TJ	16:56953457
rs56156922-<b>T</b>	5 x 10-61	(Hispanic)	0.709	'-	0.226 unit decrease	'-	CETP, HERPUD1	High density lipoprotein cholesterol levels	high density lipoprotein cholesterol measurement	GCST007140	29507422	Hoffmann TJ	16:56953457
rs821840-<b>A</b>	1 x 10-12	(AA)	0.745	'-	0.183 unit decrease	'-	HERPUD1, CETP	High density lipoprotein cholesterol levels	high density lipoprotein cholesterol measurement	GCST007140	29507422	Hoffmann TJ	16:56959974
rs821840-<b>A</b>	1 x 10-300		NR	'-	0.218 unit decrease	'-	HERPUD1, CETP	High density lipoprotein cholesterol levels	high density lipoprotein cholesterol measurement	GCST007140	29507422	Hoffmann TJ	16:56959974
rs17231506-<b>C</b>	1 x 10-300	(EA)	0.685	'-	0.212 unit decrease	'-	HERPUD1, CETP	High density lipoprotein cholesterol levels	high density lipoprotein cholesterol measurement	GCST007140	29507422	Hoffmann TJ	16:56960616
rs17231506-<b>C</b>	6 x 10-64	(Hispanic)	0.711	'-	0.23 unit decrease	'-	HERPUD1, CETP	High density lipoprotein cholesterol levels	high density lipoprotein cholesterol measurement	GCST007140	29507422	Hoffmann TJ	16:56960616
rs17231506-<b>C</b>	2 x 10-47	(East Asian)	0.828	'-	0.254 unit decrease	'-	HERPUD1, CETP	High density lipoprotein cholesterol levels	high density lipoprotein cholesterol measurement	GCST007140	29507422	Hoffmann TJ	16:56960616
rs17231506-<b>C</b>	4 x 10-9	(AA)	0.833	'-	0.169 unit decrease	'-	HERPUD1, CETP	High density lipoprotein cholesterol levels	high density lipoprotein cholesterol measurement	GCST007140	29507422	Hoffmann TJ	16:56960616
rs17231506-<b>C</b>	1 x 10-300		NR	'-	0.215 unit decrease	'-	HERPUD1, CETP	High density lipoprotein cholesterol levels	high density lipoprotein cholesterol measurement	GCST007140	29507422	Hoffmann TJ	16:56960616
rs17231520-<b>G</b>	6 x 10-6	(EA)	0.999	'-	0.341 unit decrease	'-	CETP, HERPUD1	High density lipoprotein cholesterol levels	high density lipoprotein cholesterol measurement	GCST007140	29507422	Hoffmann TJ	16:56961915
rs17231520-<b>G</b>	1 x 10-13	(AA)	0.941	'-	0.34 unit decrease	'-	CETP, HERPUD1	High density lipoprotein cholesterol levels	high density lipoprotein cholesterol measurement	GCST007140	29507422	Hoffmann TJ	16:56961915
chr16:56997349:I-<b>C</b>	1 x 10-300	(EA)	0.746	'-	0.185 unit increase	'-	'-	High density lipoprotein cholesterol levels	high density lipoprotein cholesterol measurement	GCST007140	29507422	Hoffmann TJ	Mapping not available
chr16:56997349:I-<b>C</b>	3 x 10-39	(Hispanic)	0.712	'-	0.18 unit increase	'-	'-	High density lipoprotein cholesterol levels	high density lipoprotein cholesterol measurement	GCST007140	29507422	Hoffmann TJ	Mapping not available
chr16:56997349:I-<b>C</b>	2 x 10-19	(East Asian)	0.863	'-	0.175 unit increase	'-	'-	High density lipoprotein cholesterol levels	high density lipoprotein cholesterol measurement	GCST007140	29507422	Hoffmann TJ	Mapping not available
chr16:56997349:I-<b>C</b>	9 x 10-8	(AA)	0.484	'-	0.115 unit increase	'-	'-	High density lipoprotein cholesterol levels	high density lipoprotein cholesterol measurement	GCST007140	29507422	Hoffmann TJ	Mapping not available
chr16:56997349:I-<b>C</b>	1 x 10-300		NR	'-	0.181 unit increase	'-	'-	High density lipoprotein cholesterol levels	high density lipoprotein cholesterol measurement	GCST007140	29507422	Hoffmann TJ	Mapping not available
rs820299-<b>G</b>	7 x 10-38	(EA)	0.384	'-	0.049 unit decrease	'-	CETP	High density lipoprotein cholesterol levels	high density lipoprotein cholesterol measurement	GCST007140	29507422	Hoffmann TJ	16:56966372
rs820299-<b>G</b>	2 x 10-40		NR	'-	0.046 unit decrease	'-	CETP	High density lipoprotein cholesterol levels	high density lipoprotein cholesterol measurement	GCST007140	29507422	Hoffmann TJ	16:56966372
rs12720922-<b>G</b>	1 x 10-300	(EA)	0.822	'-	0.217 unit increase	'-	CETP	High density lipoprotein cholesterol levels	high density lipoprotein cholesterol measurement	GCST007140	29507422	Hoffmann TJ	16:56966973
rs12720922-<b>G</b>	8 x 10-45	(Hispanic)	0.793	'-	0.214 unit increase	'-	CETP	High density lipoprotein cholesterol levels	high density lipoprotein cholesterol measurement	GCST007140	29507422	Hoffmann TJ	16:56966973
rs12720922-<b>G</b>	1 x 10-19	(East Asian)	0.863	'-	0.176 unit increase	'-	CETP	High density lipoprotein cholesterol levels	high density lipoprotein cholesterol measurement	GCST007140	29507422	Hoffmann TJ	16:56966973
rs12720922-<b>G</b>	1 x 10-300		NR	'-	0.207 unit increase	'-	CETP	High density lipoprotein cholesterol levels	high density lipoprotein cholesterol measurement	GCST007140	29507422	Hoffmann TJ	16:56966973
rs118146573-<b>G</b>	2 x 10-27	(Hispanic)	0.874	'-	0.201 unit increase	'-	CETP	High density lipoprotein cholesterol levels	high density lipoprotein cholesterol measurement	GCST007140	29507422	Hoffmann TJ	16:56967026
rs118146573-<b>G</b>	1 x 10-6	(East Asian)	0.983	'-	0.281 unit increase	'-	CETP	High density lipoprotein cholesterol levels	high density lipoprotein cholesterol measurement	GCST007140	29507422	Hoffmann TJ	16:56967026
rs118146573-<b>G</b>	4 x 10-7	(AA)	0.954	'-	0.262 unit increase	'-	CETP	High density lipoprotein cholesterol levels	high density lipoprotein cholesterol measurement	GCST007140	29507422	Hoffmann TJ	16:56967026
rs118146573-<b>G</b>	1 x 10-300		NR	'-	0.222 unit increase	'-	CETP	High density lipoprotein cholesterol levels	high density lipoprotein cholesterol measurement	GCST007140	29507422	Hoffmann TJ	16:56967026
rs11076174-<b>T</b>	6 x 10-95	(EA)	0.918	'-	0.145 unit increase	'-	CETP	High density lipoprotein cholesterol levels	high density lipoprotein cholesterol measurement	GCST007140	29507422	Hoffmann TJ	16:56969234
rs11076174-<b>T</b>	3 x 10-15	(Hispanic)	0.907	'-	0.168 unit increase	'-	CETP	High density lipoprotein cholesterol levels	high density lipoprotein cholesterol measurement	GCST007140	29507422	Hoffmann TJ	16:56969234
rs11076174-<b>T</b>	2 x 10-15	(East Asian)	0.898	'-	0.177 unit increase	'-	CETP	High density lipoprotein cholesterol levels	high density lipoprotein cholesterol measurement	GCST007140	29507422	Hoffmann TJ	16:56969234
rs11076174-<b>T</b>	2 x 10-125		NR	'-	0.149 unit increase	'-	CETP	High density lipoprotein cholesterol levels	high density lipoprotein cholesterol measurement	GCST007140	29507422	Hoffmann TJ	16:56969234
rs7205804-<b>G</b>	1 x 10-300	(EA)	0.564	'-	0.179 unit decrease	'-	CETP	High density lipoprotein cholesterol levels	high density lipoprotein cholesterol measurement	GCST007140	29507422	Hoffmann TJ	16:56970977
rs7205804-<b>G</b>	5 x 10-47	(Hispanic)	0.628	'-	0.184 unit decrease	'-	CETP	High density lipoprotein cholesterol levels	high density lipoprotein cholesterol measurement	GCST007140	29507422	Hoffmann TJ	16:56970977
rs17231520-<b>G</b>	2 x 10-21		NR	'-	0.321 unit decrease	'-	CETP, HERPUD1	High density lipoprotein cholesterol levels	high density lipoprotein cholesterol measurement	GCST007140	29507422	Hoffmann TJ	16:56961915
rs7205804-<b>G</b>	4 x 10-28	(East Asian)	0.677	'-	0.159 unit decrease	'-	CETP	High density lipoprotein cholesterol levels	high density lipoprotein cholesterol measurement	GCST007140	29507422	Hoffmann TJ	16:56970977
rs7205804-<b>G</b>	1 x 10-300		NR	'-	0.177 unit decrease	'-	CETP	High density lipoprotein cholesterol levels	high density lipoprotein cholesterol measurement	GCST007140	29507422	Hoffmann TJ	16:56970977
rs7499892-<b>C</b>	1 x 10-300	(EA)	0.821	'-	0.223 unit increase	'-	CETP	High density lipoprotein cholesterol levels	high density lipoprotein cholesterol measurement	GCST007140	29507422	Hoffmann TJ	16:56972678
rs7499892-<b>C</b>	6 x 10-49	(Hispanic)	0.794	'-	0.223 unit increase	'-	CETP	High density lipoprotein cholesterol levels	high density lipoprotein cholesterol measurement	GCST007140	29507422	Hoffmann TJ	16:56972678
rs7499892-<b>C</b>	8 x 10-24	(East Asian)	0.838	'-	0.181 unit increase	'-	CETP	High density lipoprotein cholesterol levels	high density lipoprotein cholesterol measurement	GCST007140	29507422	Hoffmann TJ	16:56972678
rs7499892-<b>C</b>	2 x 10-10	(AA)	0.632	'-	0.142 unit increase	'-	CETP	High density lipoprotein cholesterol levels	high density lipoprotein cholesterol measurement	GCST007140	29507422	Hoffmann TJ	16:56972678
rs7499892-<b>C</b>	1 x 10-300		NR	'-	0.216 unit increase	'-	CETP	High density lipoprotein cholesterol levels	high density lipoprotein cholesterol measurement	GCST007140	29507422	Hoffmann TJ	16:56972678
rs5883-<b>C</b>	3 x 10-35	(EA)	0.946	'-	0.109 unit decrease	'-	CETP	High density lipoprotein cholesterol levels	high density lipoprotein cholesterol measurement	GCST007140	29507422	Hoffmann TJ	16:56973441
rs5883-<b>C</b>	9 x 10-8	(Hispanic)	0.958	'-	0.165 unit decrease	'-	CETP	High density lipoprotein cholesterol levels	high density lipoprotein cholesterol measurement	GCST007140	29507422	Hoffmann TJ	16:56973441
rs5883-<b>C</b>	1 x 10-44		NR	'-	0.115 unit decrease	'-	CETP	High density lipoprotein cholesterol levels	high density lipoprotein cholesterol measurement	GCST007140	29507422	Hoffmann TJ	16:56973441
rs5880-<b>G</b>	1 x 10-190	(EA)	0.953	'-	0.275 unit increase	'-	CETP	High density lipoprotein cholesterol levels	high density lipoprotein cholesterol measurement	GCST007140	29507422	Hoffmann TJ	16:56981179
rs5880-<b>G</b>	1 x 10-24	(Hispanic)	0.93	'-	0.254 unit increase	'-	CETP	High density lipoprotein cholesterol levels	high density lipoprotein cholesterol measurement	GCST007140	29507422	Hoffmann TJ	16:56981179
rs5880-<b>G</b>	2 x 10-7	(AA)	0.984	'-	0.482 unit increase	'-	CETP	High density lipoprotein cholesterol levels	high density lipoprotein cholesterol measurement	GCST007140	29507422	Hoffmann TJ	16:56981179
rs5880-<b>G</b>	3 x 10-218		NR	'-	0.274 unit increase	'-	CETP	High density lipoprotein cholesterol levels	high density lipoprotein cholesterol measurement	GCST007140	29507422	Hoffmann TJ	16:56981179
rs9923854-<b>T</b>	9 x 10-35	(EA)	0.888	'-	0.078 unit decrease	'-	CETP	High density lipoprotein cholesterol levels	high density lipoprotein cholesterol measurement	GCST007140	29507422	Hoffmann TJ	16:56983090
rs9923854-<b>T</b>	1 x 10-41		NR	'-	0.082 unit decrease	'-	CETP	High density lipoprotein cholesterol levels	high density lipoprotein cholesterol measurement	GCST007140	29507422	Hoffmann TJ	16:56983090
rs289742-<b>C</b>	1 x 10-108	(EA)	0.131	'-	0.125 unit increase	'-	NLRC5, CETP	High density lipoprotein cholesterol levels	high density lipoprotein cholesterol measurement	GCST007140	29507422	Hoffmann TJ	16:56983850
rs289742-<b>C</b>	7 x 10-13	(Hispanic)	0.165	'-	0.12 unit increase	'-	NLRC5, CETP	High density lipoprotein cholesterol levels	high density lipoprotein cholesterol measurement	GCST007140	29507422	Hoffmann TJ	16:56983850
rs289742-<b>C</b>	4 x 10-11	(East Asian)	0.196	'-	0.122 unit increase	'-	NLRC5, CETP	High density lipoprotein cholesterol levels	high density lipoprotein cholesterol measurement	GCST007140	29507422	Hoffmann TJ	16:56983850
rs289742-<b>C</b>	6 x 10-123		NR	'-	0.117 unit increase	'-	NLRC5, CETP	High density lipoprotein cholesterol levels	high density lipoprotein cholesterol measurement	GCST007140	29507422	Hoffmann TJ	16:56983850
rs333947-<b>G</b>	2 x 10-12		NR	'-	0.028 unit increase	'-	CSF1	High density lipoprotein cholesterol levels	high density lipoprotein cholesterol measurement	GCST007132	29507422	Hoffmann TJ	1:109928142
rs17576323-<b>T</b>	3 x 10-9		NR	'-	0.021 unit decrease	'-	AC007319.1	High density lipoprotein cholesterol levels	high density lipoprotein cholesterol measurement	GCST007132	29507422	Hoffmann TJ	2:187138391
rs7614016-<b>G</b>	1 x 10-9		NR	'-	0.021 unit increase	'-	ADCY5	High density lipoprotein cholesterol levels	high density lipoprotein cholesterol measurement	GCST007132	29507422	Hoffmann TJ	3:123351579
rs2322549-<b>A</b>	9 x 10-7		NR	'-	0.014 unit decrease	'-	INPP4B	High density lipoprotein cholesterol levels	high density lipoprotein cholesterol measurement	GCST007132	29507422	Hoffmann TJ	4:142395874
rs11727676-<b>T</b>	4 x 10-8		NR	'-	0.028 unit increase	'-	AC098588.3, AC098588.2, HHIP	High density lipoprotein cholesterol levels	high density lipoprotein cholesterol measurement	GCST007132	29507422	Hoffmann TJ	4:144737912
rs1045241-<b>C</b>	2 x 10-6		NR	'-	0.015 unit decrease	'-	TNFAIP8	High density lipoprotein cholesterol levels	high density lipoprotein cholesterol measurement	GCST007132	29507422	Hoffmann TJ	5:119393591
rs2912054-<b>G</b>	9 x 10-8		NR	'-	0.016 unit decrease	'-	AGPAT5	High density lipoprotein cholesterol levels	high density lipoprotein cholesterol measurement	GCST007132	29507422	Hoffmann TJ	8:6743971
rs10091038-<b>A</b>	2 x 10-8		NR	'-	0.016 unit increase	'-	AC084262.2, AC084026.2	High density lipoprotein cholesterol levels	high density lipoprotein cholesterol measurement	GCST007132	29507422	Hoffmann TJ	8:29502788
rs10504474-<b>G</b>	4 x 10-9		NR	'-	0.025 unit increase	'-	NCOA2	High density lipoprotein cholesterol levels	high density lipoprotein cholesterol measurement	GCST007132	29507422	Hoffmann TJ	8:70348225
chr8:72395582:D-<b>AAGCCCT</b>	1 x 10-9		NR	'-	0.036 unit increase	'-	'-	High density lipoprotein cholesterol levels	high density lipoprotein cholesterol measurement	GCST007132	29507422	Hoffmann TJ	Mapping not available
rs10087900-<b>G</b>	2 x 10-9		NR	'-	0.027 unit increase	'-	ZFP41, GPIHBP1	High density lipoprotein cholesterol levels	high density lipoprotein cholesterol measurement	GCST007132	29507422	Hoffmann TJ	8:143221248
rs74664507-<b>T</b>	3 x 10-6		NR	'-	0.014 unit decrease	'-	AL162725.2, BNC2	High density lipoprotein cholesterol levels	high density lipoprotein cholesterol measurement	GCST007132	29507422	Hoffmann TJ	9:16913838
rs12784396-<b>C</b>	9 x 10-7		NR	'-	0.014 unit decrease	'-	CWF19L1	High density lipoprotein cholesterol levels	high density lipoprotein cholesterol measurement	GCST007132	29507422	Hoffmann TJ	10:100267650
rs4619105-<b>G</b>	4 x 10-9		NR	'-	0.026 unit decrease	'-	ADRB1, NHLRC2	High density lipoprotein cholesterol levels	high density lipoprotein cholesterol measurement	GCST007132	29507422	Hoffmann TJ	10:114035477
rs77403571-<b>G</b>	3 x 10-9		NR	'-	0.039 unit decrease	'-	MAPK8IP1	High density lipoprotein cholesterol levels	high density lipoprotein cholesterol measurement	GCST007132	29507422	Hoffmann TJ	11:45892056
rs12575459-<b>G</b>	1 x 10-8		NR	'-	0.033 unit decrease	'-	OR5B3, OR5B15P	High density lipoprotein cholesterol levels	high density lipoprotein cholesterol measurement	GCST007132	29507422	Hoffmann TJ	11:58394909
rs10789752-<b>T</b>	3 x 10-9		NR	'-	0.018 unit increase	'-	ZC3H12C, RDX	High density lipoprotein cholesterol levels	high density lipoprotein cholesterol measurement	GCST007132	29507422	Hoffmann TJ	11:110109220
rs11048456-<b>C</b>	2 x 10-8		NR	'-	0.018 unit decrease	'-	AC022509.1, AC022509.2	High density lipoprotein cholesterol levels	high density lipoprotein cholesterol measurement	GCST007132	29507422	Hoffmann TJ	12:26310149
rs11170538-<b>T</b>	3 x 10-9		NR	'-	0.018 unit increase	'-	SP1	High density lipoprotein cholesterol levels	high density lipoprotein cholesterol measurement	GCST007132	29507422	Hoffmann TJ	12:53402960
rs1037116-<b>C</b>	2 x 10-8		NR	'-	0.02 unit decrease	'-	SNRPCP18, AC090164.4	High density lipoprotein cholesterol levels	high density lipoprotein cholesterol measurement	GCST007132	29507422	Hoffmann TJ	15:101528701
rs6059988-<b>T</b>	2 x 10-8		NR	'-	0.016 unit increase	'-	PIGU, NCOA6	High density lipoprotein cholesterol levels	high density lipoprotein cholesterol measurement	GCST007132	29507422	Hoffmann TJ	20:34690297
chr20:46279836:D-<b>ACAG</b>	6 x 10-9		NR	'-	0.017 unit decrease	'-	'-	High density lipoprotein cholesterol levels	high density lipoprotein cholesterol measurement	GCST007132	29507422	Hoffmann TJ	Mapping not available
rs235374-<b>G</b>	7 x 10-9		NR	'-	0.017 unit increase	'-	ITGB2, PTTG1IP	High density lipoprotein cholesterol levels	high density lipoprotein cholesterol measurement	GCST007132	29507422	Hoffmann TJ	21:44875071
rs12229654-<b>G</b>	3 x 10-23		0.14	'-	0.028 mg/dL decrease	[0.023-0.033]	CUX2, LINC01405	HDL cholesterol	high density lipoprotein cholesterol measurement	GCST001237	21909109	Kim YJ	12:110976657
rs12686004-<b>T</b>	2 x 10-18		0.21	'-	0.0217 mg/dL decrease	[0.017-0.027]	ABCA1	HDL cholesterol	high density lipoprotein cholesterol measurement	GCST001237	21909109	Kim YJ	9:104891145
rs11216126-<b>C</b>	3 x 10-34		0.2	'-	0.0322 mg/dL increase	[0.027-0.037]	LINC02702, BUD13	HDL cholesterol	high density lipoprotein cholesterol measurement	GCST001237	21909109	Kim YJ	11:116746524
rs12708980-<b>C</b>	2 x 10-28		0.1	'-	0.0396 mg/dL decrease	[0.033-0.047]	CETP	HDL cholesterol	high density lipoprotein cholesterol measurement	GCST001237	21909109	Kim YJ	16:56978467
rs2074356-<b>T</b>	7 x 10-37		0.15	'-	0.035 mg/dL decrease	[0.030-0.040]	HECTD4	HDL cholesterol	high density lipoprotein cholesterol measurement	GCST001237	21909109	Kim YJ	12:112207597
rs519113-<b>C</b>	8 x 10-11		0.15	'-	0.0179 mg/dL decrease	[0.012-0.023]	NECTIN2	HDL cholesterol	high density lipoprotein cholesterol measurement	GCST001237	21909109	Kim YJ	19:44873027
rs10503669-<b>T</b>	8 x 10-43		0.12	'-	0.0426 mg/dL increase	[0.037-0.049]	LPL, AC100802.1	HDL cholesterol	high density lipoprotein cholesterol measurement	GCST001237	21909109	Kim YJ	8:19990179
rs2072134-<b>A</b>	6 x 10-6		0.11	'-	0.0204 mg/dL decrease	[0.012-0.029]	AC004551.1, OAS3	HDL cholesterol	high density lipoprotein cholesterol measurement	GCST001237	21909109	Kim YJ	12:112971371
rs16940212-<b>T</b>	1 x 10-24		0.34	'-	0.0222 mg/dL increase	[0.018-0.027]	ALDH1A2	HDL cholesterol	high density lipoprotein cholesterol measurement	GCST001237	21909109	Kim YJ	15:58401821
rs13702-<b>A</b>	1 x 10-16		NR	'-	0.29 unit increase	[0.23-0.35]	LPL	HDL Cholesterol - Triglycerides (HDLC-TG)	triglyceride measurement, high density lipoprotein cholesterol measurement	GCST001005	21386085	Kraja AT	8:19966981
rs173539-<b>C</b>	5 x 10-16		NR	'-	0.26 unit increase	[0.20-0.32]	HERPUD1, CETP	HDL Cholesterol - Triglycerides (HDLC-TG)	triglyceride measurement, high density lipoprotein cholesterol measurement	GCST001005	21386085	Kraja AT	16:56954132
rs2266788-<b>C</b>	5 x 10-13		NR	'-	0.39 unit increase	[0.29-0.49]	APOA5	HDL Cholesterol - Triglycerides (HDLC-TG)	triglyceride measurement, high density lipoprotein cholesterol measurement	GCST001005	21386085	Kraja AT	11:116789970
rs10790162-<b>A</b>	3 x 10-15		NR	'-	0.38 unit increase	[0.28-0.48]	BUD13	HDL Cholesterol - Triglycerides (HDLC-TG)	triglyceride measurement, high density lipoprotein cholesterol measurement	GCST001005	21386085	Kraja AT	11:116768388
rs2954026-<b>G</b>	8 x 10-9		NR	'-	0.16 unit decrease	[0.10-0.22]	AC091114.1	HDL Cholesterol - Triglycerides (HDLC-TG)	triglyceride measurement, high density lipoprotein cholesterol measurement	GCST001005	21386085	Kraja AT	8:125472284
rs9987289-<b>A</b>	1 x 10-8		NR	'-	0.25 unit increase	[0.17-0.33]	AC022784.1	HDL Cholesterol - Triglycerides (HDLC-TG)	triglyceride measurement, high density lipoprotein cholesterol measurement	GCST001005	21386085	Kraja AT	8:9325848
rs2075290-<b>C</b>	2 x 10-14		NR	'-	0.39 unit increase	[0.29-0.49]	ZPR1	HDL Cholesterol - Triglycerides (HDLC-TG)	triglyceride measurement, high density lipoprotein cholesterol measurement	GCST001005	21386085	Kraja AT	11:116782580
rs439401-<b>C</b>	1 x 10-8		NR	'-	0.24 unit increase	[0.16-0.32]	AC011481.3	HDL Cholesterol - Triglycerides (HDLC-TG)	triglyceride measurement, high density lipoprotein cholesterol measurement	GCST001005	21386085	Kraja AT	19:44911194
rs4846914-<b>G</b>	2 x 10-13		0.4	'-	0.07 unit decrease	[0.05-0.09]	GALNT2	HDL cholesterol	high density lipoprotein cholesterol measurement	GCST000133	18193044	Kathiresan S	1:230159944
rs3890182-<b>A</b>	3 x 10-10		0.13	'-	0.1 unit decrease	[0.06-0.14]	ABCA1	HDL cholesterol	high density lipoprotein cholesterol measurement	GCST000133	18193044	Kathiresan S	9:104885374
rs1800775-<b>C</b>	1 x 10-73		0.51	'-	0.18 unit decrease	[0.16-0.20]	CETP, HERPUD1	HDL cholesterol	high density lipoprotein cholesterol measurement	GCST000133	18193044	Kathiresan S	16:56961324
rs2156552-<b>A</b>	2 x 10-7		0.18	'-	0.07 unit decrease	[0.05-0.09]	AC090227.3, SMUG1P1	HDL cholesterol	high density lipoprotein cholesterol measurement	GCST000133	18193044	Kathiresan S	18:49655298
rs328-<b>G</b>	9 x 10-23		0.09	'-	0.17 unit increase	[0.13-0.21]	LPL	HDL cholesterol	high density lipoprotein cholesterol measurement	GCST000133	18193044	Kathiresan S	8:19962213
rs1800588-<b>T</b>	2 x 10-32		0.21	'-	0.14 unit increase	[0.12-0.16]	ALDH1A2, LIPC	HDL cholesterol	high density lipoprotein cholesterol measurement	GCST000133	18193044	Kathiresan S	15:58431476
rs10498712-<b>G</b>	9 x 10-6	(HDL-C)	0.25	'-	0.23 mg/dL increase	[NR]	AL035401.1, AL033539.2	Quantitative traits	high density lipoprotein cholesterol measurement	GCST000337	19197348	Lowe JK	6:22743174
rs655601-<b>A</b>	5 x 10-6	(HDL-C)	0.47	'-	0.23 mg/dL increase	[NR]	MGAT1	Quantitative traits	high density lipoprotein cholesterol measurement	GCST000337	19197348	Lowe JK	5:180799673
rs11216230-<b>A</b>	3 x 10-10		NR	'-	0.22 unit increase	[NR]	SIK3	HDL cholesterol	high density lipoprotein cholesterol measurement	GCST002469	24886709	Ko A	11:117014073
rs5880-<b>C</b>	2 x 10-16		NR	'-	0.29 unit decrease	[NR]	CETP	HDL cholesterol	high density lipoprotein cholesterol measurement	GCST002469	24886709	Ko A	16:56981179
rs2483058-<b>C</b>	9 x 10-7	(HDL)	NR	'-	0.203 unit increase	[0.13-0.28]	SRGAP2	Cholesterol and Triglycerides	high density lipoprotein cholesterol measurement	GCST001704	23031429	Surakka I	1:206453482
rs28526159-<b>T</b>	8 x 10-9	(Hispanic)	0.618	'-	0.077 unit increase	[0.052-0.102]	LPL, AC100802.1	HDL cholesterol	high density lipoprotein cholesterol measurement	GCST003304	26780889	Below JE	8:20033716
rs2472386-<b>A</b>	8 x 10-11	(Hispanic)	0.436	'-	0.088 unit increase	[0.061-0.115]	ABCA1	HDL cholesterol	high density lipoprotein cholesterol measurement	GCST003304	26780889	Below JE	9:104839260
rs2367970-<b>G</b>	8 x 10-10	(Hispanic)	0.776	'-	0.097 unit increase	[0.066-0.128]	LINC02702, BUD13	HDL cholesterol	high density lipoprotein cholesterol measurement	GCST003304	26780889	Below JE	11:116710925
rs261334-<b>G</b>	9 x 10-13	(Hispanic)	0.384	'-	0.094 unit increase	[0.069-0.119]	LIPC, ALDH1A2	HDL cholesterol	high density lipoprotein cholesterol measurement	GCST003304	26780889	Below JE	15:58434545
rs7499892-<b>C</b>	4 x 10-49	(Hispanic)	0.773	'-	0.243 unit increase	[0.21-0.27]	CETP	HDL cholesterol	high density lipoprotein cholesterol measurement	GCST003304	26780889	Below JE	16:56972678
rs884366-<b>G</b>	1 x 10-8		NR	'-	0.021 unit increase	[0.015-0.031]	CCDC162P	HDL cholesterol	high density lipoprotein cholesterol measurement	GCST003304	26780889	Below JE	6:109252892
rs7121538-<b>C</b>	2 x 10-8		NR	'-	0.026 unit increase	[0.016-0.036]	COPB1	HDL cholesterol	high density lipoprotein cholesterol measurement	GCST003304	26780889	Below JE	11:14482917
chr1:230295307-<b>?</b>	2 x 10-12		NR	'-	0.112 unit increase	'-	'-	Cholesterol ester levels in medium HDL	esterified cholesterol measurement, high density lipoprotein cholesterol measurement	GCST005506	29084231	Davis JP	Mapping not available
chr8:19816078-<b>?</b>	3 x 10-12		NR	'-	0.132 unit increase	'-	'-	Cholesterol ester levels in medium HDL	esterified cholesterol measurement, high density lipoprotein cholesterol measurement	GCST005506	29084231	Davis JP	Mapping not available
chr9:19259791-<b>?</b>	4 x 10-8	(conditioned on 885 SNPs)	NR	'-	3 unit increase	'-	'-	Cholesterol ester levels in medium HDL	esterified cholesterol measurement, high density lipoprotein cholesterol measurement	GCST005506	29084231	Davis JP	Mapping not available
chr9:19264564-<b>?</b>	4 x 10-8	(conditioned on 885 SNPs)	NR	'-	3 unit increase	'-	'-	Cholesterol ester levels in medium HDL	esterified cholesterol measurement, high density lipoprotein cholesterol measurement	GCST005506	29084231	Davis JP	Mapping not available
chr9:19267441-<b>?</b>	4 x 10-8	(conditioned on 885 SNPs)	NR	'-	3 unit increase	'-	'-	Cholesterol ester levels in medium HDL	esterified cholesterol measurement, high density lipoprotein cholesterol measurement	GCST005506	29084231	Davis JP	Mapping not available
rs201922257-<b>?</b>	4 x 10-8	(conditioned on 885 SNPs)	NR	'-	0.7 unit increase	'-	LIPG	Free cholesterol levels in medium HDL	high density lipoprotein cholesterol measurement	GCST005507	29084231	Davis JP	18:49569492
rs538509310-<b>?</b>	1 x 10-8	(conditioned on 885 SNPs)	NR	'-	0.7 unit increase	'-	AC090227.2, SNHG22	Free cholesterol levels in medium HDL	high density lipoprotein cholesterol measurement	GCST005507	29084231	Davis JP	18:49817040
chr1:94338506-<b>?</b>	2 x 10-8		NR	'-	0.287 unit increase	'-	'-	Triglyceride levels in small HDL	triglyceride measurement, high density lipoprotein cholesterol measurement	GCST005509	29084231	Davis JP	Mapping not available
chr11:116526032-<b>?</b>	6 x 10-10		NR	'-	0.128 unit increase	'-	'-	Triglyceride levels in small HDL	triglyceride measurement, high density lipoprotein cholesterol measurement	GCST005509	29084231	Davis JP	Mapping not available
chr11:116639692-<b>?</b>	7 x 10-12		NR	'-	0.11 unit decrease	'-	'-	Triglyceride levels in small HDL	triglyceride measurement, high density lipoprotein cholesterol measurement	GCST005509	29084231	Davis JP	Mapping not available
rs146524044-<b>?</b>	3 x 10-9	(conditioned on 885 SNPs)	NR	'-	0.7 unit increase	'-	MYO5B	Phospholipid levels in large HDL	phospholipid measurement, high density lipoprotein cholesterol measurement	GCST005499	29084231	Davis JP	18:50057046
rs541889526-<b>?</b>	3 x 10-9	(conditioned on 885 SNPs)	NR	'-	0.7 unit increase	'-	MYO5B	Phospholipid levels in large HDL	phospholipid measurement, high density lipoprotein cholesterol measurement	GCST005499	29084231	Davis JP	18:50159516
chr18:47710261-<b>?</b>	1 x 10-8	(conditioned on 885 SNPs)	NR	'-	0.7 unit increase	'-	'-	Phospholipid levels in large HDL	phospholipid measurement, high density lipoprotein cholesterol measurement	GCST005499	29084231	Davis JP	Mapping not available
rs151159962-<b>?</b>	2 x 10-8	(conditioned on 885 SNPs)	NR	'-	0.7 unit increase	'-	SKA1	Phospholipid levels in large HDL	phospholipid measurement, high density lipoprotein cholesterol measurement	GCST005499	29084231	Davis JP	18:50386938
rs138572223-<b>?</b>	3 x 10-8	(conditioned on 885 SNPs)	NR	'-	0.7 unit increase	'-	SKA1, RPLP0P11	Phospholipid levels in large HDL	phospholipid measurement, high density lipoprotein cholesterol measurement	GCST005499	29084231	Davis JP	18:50446052
rs139368489-<b>?</b>	3 x 10-8	(conditioned on 885 SNPs)	NR	'-	0.7 unit increase	'-	MAPK4, RPLP0P11	Phospholipid levels in large HDL	phospholipid measurement, high density lipoprotein cholesterol measurement	GCST005499	29084231	Davis JP	18:50502045
rs184392658-<b>?</b>	6 x 10-9	(conditioned on 885 SNPs)	NR	'-	0.5 unit increase	'-	PIGT, AL031663.3	Phospholipid levels in large HDL	phospholipid measurement, high density lipoprotein cholesterol measurement	GCST005499	29084231	Davis JP	20:45438925
rs201922257-<b>?</b>	2 x 10-8	(conditioned on 885 SNPs)	NR	'-	0.67 unit increase	'-	LIPG	Total cholesterol levels in large HDL	high density lipoprotein cholesterol measurement	GCST005500	29084231	Davis JP	18:49569492
rs538509310-<b>?</b>	2 x 10-8	(conditioned on 885 SNPs)	NR	'-	0.68 unit increase	'-	AC090227.2, SNHG22	Total cholesterol levels in large HDL	high density lipoprotein cholesterol measurement	GCST005500	29084231	Davis JP	18:49817040
rs545804325-<b>?</b>	4 x 10-8	(conditioned on 885 SNPs)	NR	'-	0.67 unit increase	'-	MYO5B	Total cholesterol levels in large HDL	high density lipoprotein cholesterol measurement	GCST005500	29084231	Davis JP	18:49940996
rs201922257-<b>?</b>	1 x 10-8	(conditioned on 885 SNPs)	NR	'-	0.7 unit increase	'-	LIPG	Cholesterol ester levels in very large HDL	esterified cholesterol measurement, high density lipoprotein cholesterol measurement	GCST005501	29084231	Davis JP	18:49569492
rs538509310-<b>?</b>	1 x 10-8	(conditioned on 885 SNPs)	NR	'-	0.7 unit increase	'-	AC090227.2, SNHG22	Cholesterol ester levels in very large HDL	esterified cholesterol measurement, high density lipoprotein cholesterol measurement	GCST005501	29084231	Davis JP	18:49817040
rs545804325-<b>?</b>	3 x 10-8	(conditioned on 885 SNPs)	NR	'-	0.7 unit increase	'-	MYO5B	Cholesterol ester levels in very large HDL	esterified cholesterol measurement, high density lipoprotein cholesterol measurement	GCST005501	29084231	Davis JP	18:49940996
chr11:47280762-<b>?</b>	5 x 10-8		NR	'-	0.0945 unit increase	'-	'-	Free cholesterol levels in large HDL	free cholesterol measurement, high density lipoprotein cholesterol measurement	GCST005502	29084231	Davis JP	Mapping not available
chr11:47541490-<b>?</b>	3 x 10-10		NR	'-	0.104 unit decrease	'-	'-	Free cholesterol levels in large HDL	free cholesterol measurement, high density lipoprotein cholesterol measurement	GCST005502	29084231	Davis JP	Mapping not available
chr11:47646987-<b>?</b>	2 x 10-10		NR	'-	0.105 unit increase	'-	'-	Free cholesterol levels in large HDL	free cholesterol measurement, high density lipoprotein cholesterol measurement	GCST005502	29084231	Davis JP	Mapping not available
chr11:47877493-<b>?</b>	2 x 10-10		NR	'-	0.105 unit decrease	'-	'-	Free cholesterol levels in large HDL	free cholesterol measurement, high density lipoprotein cholesterol measurement	GCST005502	29084231	Davis JP	Mapping not available
rs184392658-<b>?</b>	4 x 10-8	(conditioned on 885 SNPs)	NR	'-	0.5 unit increase	'-	PIGT, AL031663.3	Free cholesterol levels in large HDL	free cholesterol measurement, high density lipoprotein cholesterol measurement	GCST005502	29084231	Davis JP	20:45438925
rs538509310-<b>?</b>	7 x 10-10	(conditioned on 885 SNPs)	NR	'-	0.8 unit increase	'-	AC090227.2, SNHG22	Medium HDL particle concentration	high density lipoprotein cholesterol measurement	GCST005503	29084231	Davis JP	18:49817040
chr18:47179516-<b>?</b>	1 x 10-11		NR	'-	0.15 unit increase	'-	'-	Phospholipid levels in medium HDL	phospholipid measurement, high density lipoprotein cholesterol measurement	GCST005504	29084231	Davis JP	Mapping not available
rs538509310-<b>?</b>	2 x 10-9		NR	'-	0.72 unit increase	'-	AC090227.2, SNHG22	Phospholipid levels in medium HDL	phospholipid measurement, high density lipoprotein cholesterol measurement	GCST005504	29084231	Davis JP	18:49817040
rs545804325-<b>?</b>	1 x 10-8		NR	'-	0.695 unit increase	'-	MYO5B	Phospholipid levels in medium HDL	phospholipid measurement, high density lipoprotein cholesterol measurement	GCST005504	29084231	Davis JP	18:49940996
rs146524044-<b>?</b>	2 x 10-8		NR	'-	0.686 unit increase	'-	MYO5B	Phospholipid levels in medium HDL	phospholipid measurement, high density lipoprotein cholesterol measurement	GCST005504	29084231	Davis JP	18:50057046
rs541889526-<b>?</b>	2 x 10-8		NR	'-	0.685 unit increase	'-	MYO5B	Phospholipid levels in medium HDL	phospholipid measurement, high density lipoprotein cholesterol measurement	GCST005504	29084231	Davis JP	18:50159516
chr2:181341512-<b>?</b>	2 x 10-9	(conditioned on 885 SNPs)	NR	'-	1 unit decrease	'-	'-	Phospholipid levels in medium HDL	phospholipid measurement, high density lipoprotein cholesterol measurement	GCST005504	29084231	Davis JP	Mapping not available
chr2:181379057-<b>?</b>	3 x 10-9	(conditioned on 885 SNPs)	NR	'-	1 unit decrease	'-	'-	Phospholipid levels in medium HDL	phospholipid measurement, high density lipoprotein cholesterol measurement	GCST005504	29084231	Davis JP	Mapping not available
chr2:181503243-<b>?</b>	1 x 10-9	(conditioned on 885 SNPs)	NR	'-	1 unit decrease	'-	'-	Phospholipid levels in medium HDL	phospholipid measurement, high density lipoprotein cholesterol measurement	GCST005504	29084231	Davis JP	Mapping not available
chr18:46881108-<b>?</b>	3 x 10-8	(conditioned on 885 SNPs)	NR	'-	0.6 unit increase	'-	'-	Phospholipid levels in medium HDL	phospholipid measurement, high density lipoprotein cholesterol measurement	GCST005504	29084231	Davis JP	Mapping not available
chr18:46919860-<b>?</b>	3 x 10-8	(conditioned on 885 SNPs)	NR	'-	0.6 unit increase	'-	'-	Phospholipid levels in medium HDL	phospholipid measurement, high density lipoprotein cholesterol measurement	GCST005504	29084231	Davis JP	Mapping not available
rs201922257-<b>?</b>	1 x 10-9	(conditioned on 885 SNPs)	NR	'-	0.8 unit increase	'-	LIPG	Phospholipid levels in medium HDL	phospholipid measurement, high density lipoprotein cholesterol measurement	GCST005504	29084231	Davis JP	18:49569492
rs768116521-<b>?</b>	2 x 10-8	(conditioned on 885 SNPs)	NR	'-	0.8 unit increase	'-	SMUG1P1, LIPG	Phospholipid levels in medium HDL	phospholipid measurement, high density lipoprotein cholesterol measurement	GCST005504	29084231	Davis JP	18:49629266
rs535211063-<b>?</b>	6 x 10-9	(conditioned on 885 SNPs)	NR	'-	0.8 unit increase	'-	MYO5B	Phospholipid levels in medium HDL	phospholipid measurement, high density lipoprotein cholesterol measurement	GCST005504	29084231	Davis JP	18:50009408
chr18:47710261-<b>?</b>	3 x 10-8	(conditioned on 885 SNPs)	NR	'-	0.7 unit increase	'-	'-	Phospholipid levels in medium HDL	phospholipid measurement, high density lipoprotein cholesterol measurement	GCST005504	29084231	Davis JP	Mapping not available
rs151159962-<b>?</b>	4 x 10-8	(conditioned on 885 SNPs)	NR	'-	0.7 unit increase	'-	SKA1	Phospholipid levels in medium HDL	phospholipid measurement, high density lipoprotein cholesterol measurement	GCST005504	29084231	Davis JP	18:50386938
rs138572223-<b>?</b>	4 x 10-8	(conditioned on 885 SNPs)	NR	'-	0.7 unit increase	'-	SKA1, RPLP0P11	Phospholipid levels in medium HDL	phospholipid measurement, high density lipoprotein cholesterol measurement	GCST005504	29084231	Davis JP	18:50446052
rs139368489-<b>?</b>	4 x 10-8	(conditioned on 885 SNPs)	NR	'-	0.7 unit increase	'-	MAPK4, RPLP0P11	Phospholipid levels in medium HDL	phospholipid measurement, high density lipoprotein cholesterol measurement	GCST005504	29084231	Davis JP	18:50502045
rs138572223-<b>?</b>	3 x 10-8	(conditioned on 885 SNPs)	NR	'-	0.7 unit increase	'-	SKA1, RPLP0P11	Large HDL particle concentration	high density lipoprotein cholesterol measurement	GCST005497	29084231	Davis JP	18:50446052
rs139368489-<b>?</b>	3 x 10-8	(conditioned on 885 SNPs)	NR	'-	0.7 unit increase	'-	MAPK4, RPLP0P11	Large HDL particle concentration	high density lipoprotein cholesterol measurement	GCST005497	29084231	Davis JP	18:50502045
rs538509310-<b>?</b>	3 x 10-10	(conditioned on 885 SNPs)	NR	'-	0.8 unit increase	'-	AC090227.2, SNHG22	Large HDL particle concentration	high density lipoprotein cholesterol measurement	GCST005497	29084231	Davis JP	18:49817040
chr8:19931087-<b>?</b>	5 x 10-9		NR	'-	0.257 unit increase	'-	'-	Phospholipid levels in large HDL	phospholipid measurement, high density lipoprotein cholesterol measurement	GCST005499	29084231	Davis JP	Mapping not available
chr13:40794245-<b>?</b>	2 x 10-8		NR	'-	2.8 unit decrease	'-	'-	Phospholipid levels in large HDL	phospholipid measurement, high density lipoprotein cholesterol measurement	GCST005499	29084231	Davis JP	Mapping not available
rs116843064-<b>?</b>	8 x 10-10		NR	'-	0.319 unit increase	'-	ANGPTL4	Phospholipid levels in large HDL	phospholipid measurement, high density lipoprotein cholesterol measurement	GCST005499	29084231	Davis JP	19:8364439
chr19:8566379-<b>?</b>	3 x 10-8		NR	'-	0.312 unit increase	'-	'-	Phospholipid levels in large HDL	phospholipid measurement, high density lipoprotein cholesterol measurement	GCST005499	29084231	Davis JP	Mapping not available
chr18:46289240-<b>?</b>	1 x 10-8	(conditioned on 885 SNPs)	NR	'-	0.6 unit increase	'-	'-	Phospholipid levels in large HDL	phospholipid measurement, high density lipoprotein cholesterol measurement	GCST005499	29084231	Davis JP	Mapping not available
chr18:46881108-<b>?</b>	4 x 10-9	(conditioned on 885 SNPs)	NR	'-	0.6 unit increase	'-	'-	Phospholipid levels in large HDL	phospholipid measurement, high density lipoprotein cholesterol measurement	GCST005499	29084231	Davis JP	Mapping not available
chr18:46919860-<b>?</b>	4 x 10-9	(conditioned on 885 SNPs)	NR	'-	0.6 unit increase	'-	'-	Phospholipid levels in large HDL	phospholipid measurement, high density lipoprotein cholesterol measurement	GCST005499	29084231	Davis JP	Mapping not available
rs201922257-<b>?</b>	5 x 10-10	(conditioned on 885 SNPs)	NR	'-	0.8 unit increase	'-	LIPG	Phospholipid levels in large HDL	phospholipid measurement, high density lipoprotein cholesterol measurement	GCST005499	29084231	Davis JP	18:49569492
rs768116521-<b>?</b>	2 x 10-8	(conditioned on 885 SNPs)	NR	'-	0.7 unit increase	'-	SMUG1P1, LIPG	Phospholipid levels in large HDL	phospholipid measurement, high density lipoprotein cholesterol measurement	GCST005499	29084231	Davis JP	18:49629266
rs538509310-<b>?</b>	2 x 10-10	(conditioned on 885 SNPs)	NR	'-	0.8 unit increase	'-	AC090227.2, SNHG22	Phospholipid levels in large HDL	phospholipid measurement, high density lipoprotein cholesterol measurement	GCST005499	29084231	Davis JP	18:49817040
rs545804325-<b>?</b>	6 x 10-10	(conditioned on 885 SNPs)	NR	'-	0.8 unit increase	'-	MYO5B	Phospholipid levels in large HDL	phospholipid measurement, high density lipoprotein cholesterol measurement	GCST005499	29084231	Davis JP	18:49940996
rs535211063-<b>?</b>	3 x 10-9	(conditioned on 885 SNPs)	NR	'-	0.7 unit increase	'-	MYO5B	Phospholipid levels in large HDL	phospholipid measurement, high density lipoprotein cholesterol measurement	GCST005499	29084231	Davis JP	18:50009408
chr9:15304782-<b>?</b>	1 x 10-8		NR	'-	0.146 unit increase	'-	'-	Free cholesterol levels in very large HDL	free cholesterol measurement, high density lipoprotein cholesterol measurement	GCST005496	29084231	Davis JP	Mapping not available
chr19:45432505-<b>?</b>	2 x 10-8		NR	'-	0.101 unit decrease	'-	'-	Free cholesterol levels in very large HDL	free cholesterol measurement, high density lipoprotein cholesterol measurement	GCST005496	29084231	Davis JP	Mapping not available
chr4:69328887-<b>?</b>	5 x 10-8		NR	'-	0.0944 unit increase	'-	'-	Triglyceride levels in very large HDL	triglyceride measurement, high density lipoprotein cholesterol measurement	GCST005498	29084231	Davis JP	Mapping not available
chr15:57645519-<b>?</b>	3 x 10-10		NR	'-	0.135 unit increase	'-	'-	Triglyceride levels in very large HDL	triglyceride measurement, high density lipoprotein cholesterol measurement	GCST005498	29084231	Davis JP	Mapping not available
chr15:57749428-<b>?</b>	9 x 10-9		NR	'-	0.168 unit increase	'-	'-	Triglyceride levels in very large HDL	triglyceride measurement, high density lipoprotein cholesterol measurement	GCST005498	29084231	Davis JP	Mapping not available
chr15:57884219-<b>?</b>	3 x 10-13		NR	'-	0.127 unit increase	'-	'-	Triglyceride levels in very large HDL	triglyceride measurement, high density lipoprotein cholesterol measurement	GCST005498	29084231	Davis JP	Mapping not available
chr15:58090773-<b>?</b>	2 x 10-10		NR	'-	0.189 unit increase	'-	'-	Triglyceride levels in very large HDL	triglyceride measurement, high density lipoprotein cholesterol measurement	GCST005498	29084231	Davis JP	Mapping not available
chr15:58210037-<b>?</b>	3 x 10-14		NR	'-	0.288 unit increase	'-	'-	Triglyceride levels in very large HDL	triglyceride measurement, high density lipoprotein cholesterol measurement	GCST005498	29084231	Davis JP	Mapping not available
chr15:58499565-<b>?</b>	4 x 10-28		NR	'-	0.336 unit increase	'-	'-	Triglyceride levels in very large HDL	triglyceride measurement, high density lipoprotein cholesterol measurement	GCST005498	29084231	Davis JP	Mapping not available
chr15:58678512-<b>?</b>	4 x 10-99		NR	'-	0.346 unit increase	'-	'-	Triglyceride levels in very large HDL	triglyceride measurement, high density lipoprotein cholesterol measurement	GCST005498	29084231	Davis JP	Mapping not available
chr15:58855748-<b>?</b>	8 x 10-39		NR	'-	0.898 unit increase	'-	'-	Triglyceride levels in very large HDL	triglyceride measurement, high density lipoprotein cholesterol measurement	GCST005498	29084231	Davis JP	Mapping not available
chr15:59045884-<b>?</b>	3 x 10-31		NR	'-	0.881 unit increase	'-	'-	Triglyceride levels in very large HDL	triglyceride measurement, high density lipoprotein cholesterol measurement	GCST005498	29084231	Davis JP	Mapping not available
chr15:59254589-<b>?</b>	1 x 10-31		NR	'-	0.912 unit increase	'-	'-	Triglyceride levels in very large HDL	triglyceride measurement, high density lipoprotein cholesterol measurement	GCST005498	29084231	Davis JP	Mapping not available
chr15:59377940-<b>?</b>	2 x 10-32		NR	'-	0.913 unit increase	'-	'-	Triglyceride levels in very large HDL	triglyceride measurement, high density lipoprotein cholesterol measurement	GCST005498	29084231	Davis JP	Mapping not available
chr15:59504897-<b>?</b>	8 x 10-29		NR	'-	0.92 unit increase	'-	'-	Triglyceride levels in very large HDL	triglyceride measurement, high density lipoprotein cholesterol measurement	GCST005498	29084231	Davis JP	Mapping not available
chr15:59664710-<b>?</b>	2 x 10-18		NR	'-	0.659 unit increase	'-	'-	Triglyceride levels in very large HDL	triglyceride measurement, high density lipoprotein cholesterol measurement	GCST005498	29084231	Davis JP	Mapping not available
chr15:59780362-<b>?</b>	2 x 10-15		NR	'-	0.603 unit increase	'-	'-	Triglyceride levels in very large HDL	triglyceride measurement, high density lipoprotein cholesterol measurement	GCST005498	29084231	Davis JP	Mapping not available
chr15:59882580-<b>?</b>	2 x 10-8		NR	'-	0.34 unit increase	'-	'-	Triglyceride levels in very large HDL	triglyceride measurement, high density lipoprotein cholesterol measurement	GCST005498	29084231	Davis JP	Mapping not available
chr15:60152477-<b>?</b>	3 x 10-8		NR	'-	0.0997 unit decrease	'-	'-	Triglyceride levels in very large HDL	triglyceride measurement, high density lipoprotein cholesterol measurement	GCST005498	29084231	Davis JP	Mapping not available
chr19:19275313-<b>?</b>	6 x 10-9		NR	'-	0.146 unit decrease	'-	'-	Triglyceride levels in very large HDL	triglyceride measurement, high density lipoprotein cholesterol measurement	GCST005498	29084231	Davis JP	Mapping not available
chr18:45844304-<b>?</b>	6 x 10-9	(conditioned on 885 SNPs)	NR	'-	0.4 unit increase	'-	'-	Triglyceride levels in very large HDL	triglyceride measurement, high density lipoprotein cholesterol measurement	GCST005498	29084231	Davis JP	Mapping not available
rs12756986-<b>?</b>	4 x 10-6		NR	'-	'-	[1.068-1.1594]	AC093157.3, AC119501.1	Multiple sclerosis and HDL levels (pleiotropy)	multiple sclerosis, high density lipoprotein cholesterol measurement	GCST007124	26920376	Wang Y	1:101139197
rs9821630-<b>?</b>	8 x 10-6		NR	'-	'-	[0.8628-0.9484]	PLCL2	Multiple sclerosis and HDL levels (pleiotropy)	multiple sclerosis, high density lipoprotein cholesterol measurement	GCST007124	26920376	Wang Y	3:16929446
rs338610-<b>?</b>	3 x 10-7		NR	'-	'-	[0.8376-0.9303]	LINC01967	Multiple sclerosis and HDL levels (pleiotropy)	multiple sclerosis, high density lipoprotein cholesterol measurement	GCST007124	26920376	Wang Y	3:28039951
rs4285028-<b>?</b>	4 x 10-8		NR	'-	'-	[1.0701-1.1419]	SLC15A2	Multiple sclerosis and HDL levels (pleiotropy)	multiple sclerosis, high density lipoprotein cholesterol measurement	GCST007124	26920376	Wang Y	3:121941817
rs290986-<b>?</b>	1 x 10-6		NR	'-	'-	[1.0641-1.1436]	SYK, OR7E108P	Multiple sclerosis and HDL levels (pleiotropy)	multiple sclerosis, high density lipoprotein cholesterol measurement	GCST007124	26920376	Wang Y	9:90801254
rs7941030-<b>?</b>	8 x 10-6		NR	'-	'-	[0.8691-0.9509]	UBASH3B, AP002469.1	Multiple sclerosis and HDL levels (pleiotropy)	multiple sclerosis, high density lipoprotein cholesterol measurement	GCST007124	26920376	Wang Y	11:122651667
rs7255066-<b>?</b>	4 x 10-6		NR	'-	'-	[0.8566-0.9447]	AC243964.3	Multiple sclerosis and HDL levels (pleiotropy)	multiple sclerosis, high density lipoprotein cholesterol measurement	GCST007124	26920376	Wang Y	19:44642803
rs17231506-<b>T</b>	1 x 10-12		NR	'-	0.238 unit increase	[0.17-0.3]	HERPUD1, CETP	High density lipoprotein cholesterol levels	high density lipoprotein cholesterol measurement	GCST008936	31551469	Tabassum R	16:56960616
rs115849089-<b>A</b>	7 x 10-6		NR	'-	0.2317 unit increase	[0.13-0.33]	LPL, AC100802.1	High density lipoprotein cholesterol levels	high density lipoprotein cholesterol measurement	GCST008936	31551469	Tabassum R	8:20054859
rs1077835-<b>G</b>	8 x 10-6		NR	'-	0.156 unit increase	[0.088-0.224]	ALDH1A2, LIPC	High density lipoprotein cholesterol levels	high density lipoprotein cholesterol measurement	GCST008936	31551469	Tabassum R	15:58431227
rs12678919-<b>A</b>	2 x 10-21		0.91	'-	1.954 unit decrease	[1.55-2.35]	AC100802.1, LPL	HDL cholesterol	high density lipoprotein cholesterol measurement	GCST003215	26582766	Lu X	8:19986711
[truncated: 2,132 more rows]

## Sheet: PreGWAS SNP for LDL-C
Variant and risk allele	P-value	P-value annotation	RAF	OR	Beta	CI	Mapped gene	Reported trait	Trait(s)	Study accession	PubMed ID	First Author	Location
[truncated: 3,158 more rows]

[truncated: 2 more sheets: PreGWAS SNP for TC, PreGWAS SNP for TG]
