# Supplementary material for: GWAS findings improved genomic prediction accuracy of lipid profile traits: Tehran Cardiometabolic Genetic Study
Source: Sci Rep. 2021 Mar 11;11:5780. doi: 10.1038/s41598-021-85203-8 (PMC7952573; doi:10.1038/s41598-021-85203-8)
Supplement: Supplementary file 2 [file 41598_2021_85203_MOESM2_ESM.xlsx]

## Sheet: Title page
Title: GWAS findings improved genomic prediction accuracy of lipid profile traits: Tehran Cardiometabolic Genetic Study Running Title: Improve Genomic Prediction using GWAS Author's name: 1. Mahdi Akbarzadeh, Ph.D., Cellular, and Molecular Research Center, Research Institute for Endocrine Sciences, Shahid Beheshti University of Medical Sciences, Tehran, Iran. Email: akbarzadehms@sbmu.ac.ir 2. Sae…

## Sheet: Genes_100TopSNPs
#	Symbol	ID	Chromosome	Start	Stop	Map	OMIM	Description	Aliases
1	DFFB	1677	1	3857285	3885428	1p36.32	601883	DNA fragmentation factor subunit beta	CAD, CPAN, DFF-40, DFF2, DFF40
2	CELSR2	1952	1	109249538	109275750	1p13.3	604265	cadherin EGF LAG seven-pass G-type receptor 2	ADGRC2, CDHF10, EGFL2, Flamingo1, MEGF3
3	GALNT2	2590	1	230057788	230282121	1q42.13	602274	polypeptide N-acetylgalactosaminyltransferase 2	CDG2T, GalNAc-T2
4	APOB	338	2	21044072	21001428	2p24.1	107730	apolipoprotein B	FCHL2, FLDB, LDLCQ4, apoB-100, apoB-48
5	SLC5A6	8884	2	27212341	27199586	2p23.3	604024	solute carrier family 5 member 6	NERIB, SMVT
6	CAD	790	2	27217368	27243942	2p23.3	114010	carbamoyl-phosphate synthetase 2, aspartate transcarbamylase, and dihydroorotase	CDG1Z, DEE50, EIEE50, GATD4
7	SLC30A3	7781	2	27275862	27253683	2p23.3	602878	solute carrier family 30 member 3	ZNT3
8	DNAJC5G	285126	2	27275426	27281498	2p23.3	613946	DnaJ heat shock protein family (Hsp40) member C5 gamma	CSP-gamma
9	TRIM54	57159	2	27282428	27307438	2p23.3	606474	tripartite motif containing 54	MURF, MURF-3, RNF30, muRF3
10	MPV17	4358	2	27323096	27309491	2p23.3	137960	mitochondrial inner membrane protein MPV17	CMT2EE, MTDPS6, SYM1
11	GTF3C2	2976	2	27356763	27325853	2p23.3	604883	general transcription factor IIIC subunit 2	TFIIIC-BETA, TFIIIC110
12	EIF2B4	8890	2	27370340	27364351	2p23.3	606687	eukaryotic translation initiation factor 2B subunit delta	EIF-2B, EIF2B, EIF2Bdelta
13	SNX17	9784	2	27370615	27377534	2p23.3	605963	sorting nexin 17
14	PPM1G	5496	2	27409590	27381198	2p23.3	605119	protein phosphatase, Mg2+/Mn2+ dependent 1G	PP2CG, PP2CGAMMA, PPP2CG
15	NRBP1	29959	2	27427789	27442258	2p23.3	606010	nuclear receptor binding protein 1	BCON3, MADM, MUDPNP, NRBP
16	IFT172	26160	2	27489818	27444372	2p23.3	607386	intraflagellar transport 172	BBS20, NPHP17, RP71, SLB, SRTD10, osm-1, wim
17	FNDC4	64838	2	27495501	27491882	2p23.3	611905	fibronectin type III domain containing 4	FRCP1
18	GCKR	2646	2	27496838	27523688	2p23.3	600842	glucokinase regulator	FGQTL5, GKRP
19	C2orf16	84226	2	27576521	27582721	2p23.3		chromosome 2 open reading frame 16
20	ZNF512	84450	2	27583041	27623216	2p23.3		zinc finger protein 512
21	SLC4A1AP	22950	2	27663470	27694979	2p23.3	602655	solute carrier family 4 member 1 adaptor protein	HLC3
22	LINC01460	100129995	2	27715731	27705785	2p23.2		long intergenic non-protein coding RNA 1460
23	ABCG8	64241	2	43831941	43882987	2p21	605460	ATP binding cassette subfamily G member 8	GBD4, STSL, STSL1
24	CFAP44	55779	3	113441513	113286929	3q13.2	617559	cilia and flagella associated protein 44	SPGF20, WDR52
25	TENT4A	11044	5	6713431	6757044	5p15.31	605198	terminal nucleotidyltransferase 4A	LAK-1, LAK1, PAPD7, POLK, POLS, TRF4, TRF4-1, TRF41, TUTASE5
26	HMGCR	3156	5	75336333	75362115	5q13.3	142910	3-hydroxy-3-methylglutaryl-CoA reductase	LDLCQ3
27	CERT1	10087	5	75511980	75368485	5q13.3	604677	ceramide transporter 1	CERT, CERTL, COL4A3BP, GPBP, MRD34, STARD11
28	POLK	51426	5	75511749	75605819	5q13.3	605650	DNA polymerase kappa	DINB1, DINP, POLQ
29	ANKDD1B	728780	5	75611288	75671845	5q13.3		ankyrin repeat and death domain containing 1B
30	POC5	134359	5	75717487	75674123	5q13.3	617880	POC5 centriolar protein	C5orf37
31	RNU6-680P	106480601	5	75709598	75709494	5q13.3		RNA, U6 small nuclear 680, pseudogene
32	IQGAP2	10788	5	76403284	76708131	5q13.3	605401	IQ motif containing GTPase activating protein 2
33	LINC00992	728342	5	117415511	117579743	5q23.1		long intergenic non-protein coding RNA 992
34	ADTRP	84830	6	11779627	11713522	6p24.1	614348	androgen dependent TFPI regulating protein	AIG1L, C6orf105, dJ413H6.1
35	BAZ1B	9031	7	73522292	73440405	7q11.23	605681	bromodomain adjacent to zinc finger domain 1B	WBSCR10, WBSCR9, WSTF
36	TBL2	26608	7	73578604	73567536	7q11.23	605842	transducin beta like 2	WBSCR13, WS-betaTRP
37	MLXIPL	51085	7	73624521	73593200	7q11.23	605678	MLX interacting protein like	CHREBP, MIO, MLX, MONDOB, WBSCR14, WS-bHLH, bHLHd14
38	MFHAS1	9258	8	8893629	8783353	8p23.1	605352	malignant fibrous histiocytoma amplified sequence 1	LRRC65, MASL1, ROCO4
39	LPL	4023	8	19939252	19967258	8p21.3	609708	lipoprotein lipase	HDLCQ11, LIPD
40	LZTS1	11178	8	20303962	20246164	8p21.3	606551	leucine zipper tumor suppressor 1	F37, FEZ1
41	DPYSL2	1808	8	26514030	26658174	8p21.2	602463	dihydropyrimidinase like 2	CRMP-2, CRMP2, DHPRP2, DRP-2, DRP2, N2A3, ULIP-2, ULIP2
42	ABCA1	19	9	104928231	104781005	9q31.1	600046	ATP binding cassette subfamily A member 1	ABC-1, ABC1, CERP, HDLCQTL13, HDLDT1, HPALP1, TGD
43	MUSK	4593	9	110668188	110806632	9q31.3	601296	muscle associated receptor tyrosine kinase	CMS9, FADS, FADS1
44	FRMD4A	55691	10	14330923	13638299	10p13	616305	FERM domain containing 4A	CCAFCA, FRMD4, bA295P9.4
45	GPAM	57678	10	112216305	112149864	10q25.2	602395	glycerol-3-phosphate acyltransferase, mitochondrial	GPAT, GPAT1
46	RAPSN	5913	11	47449135	47437763	11p11.2	601592	receptor associated protein of the synapse	CMS11, CMS4C, FADS, FADS2, RAPSYN, RNF205
47	MYRF	745	11	61752616	61788517	11q12.2	608329	myelin regulatory factor	11orf9, C11orf9, CUGS, MMERV, MRF, Ndt80, pqn-47
48	TMEM258	746	11	61792598	61788948	11q12.2	617615	transmembrane protein 258	C11orf10, Kud, Kuduk
49	FADS1	3992	11	61817002	61799626	11q12.2	606148	fatty acid desaturase 1	D5D, FADS6, FADSD5, LLCDL1, TU12
50	FADS2	9415	11	61816202	61867353	11q12.2	606149	fatty acid desaturase 2	D6D, DES6, FADSD6, LLCDL2, SLL0262, TU13
51	BUD13	84811	11	116772986	116748169	11q23.3		BUD13 homolog	Cwc26, fSAP71
52	ZPR1	8882	11	116789271	116773798	11q23.3	603901	ZPR1 zinc finger	ZNF259
53	APOC3	345	11	116829906	116833071	11q23.3	107720	apolipoprotein C3	APOCIII
54	SIK3	23387	11	117098452	116843401	11q23.3	614776	SIK family kinase 3	L19, QSK, SEMDK, SIK-3
55	SIDT2	51092	11	117178742	117197441	11q23.3	617551	SID1 transmembrane family member 2	CGI-40
56	TAGLN	6876	11	117199293	117207464	11q23.3	600818	transgelin	SM22, SM22-alpha, SMCC, TAGLN1, WS3-10
57	PCSK7	9159	11	117232524	117201155	11q23.3	604872	proprotein convertase subtilisin/kexin type 7	LPC, PC7, PC8, SPC7
58	GRIN2B	2904	12	13982011	13537336	12p13.1	138252	glutamate ionotropic receptor NMDA type subunit 2B	DEE27, EIEE27, GluN2B, MRD6, NMDAR2B, NR2B, NR3, hNR3
59	LCP1	3936	13	46182176	46125922	13q14.13	153430	lymphocyte cytosolic protein 1	CP64, HEL-S-37, L-PLASTIN, LC64P, LPL, PLS2
60	ACOD1	730249	13	76948510	76958637	13q22.3	615275	aconitate decarboxylase 1	CAD, IRG1
61	LINC02315	644919	14	40954710	41141047	14q21.1		long intergenic non-protein coding RNA 2315
62	MAP4K5	11183	14	50561125	50418491	14q22.1	604923	mitogen-activated protein kinase kinase kinase kinase 5	GCKR, KHS, KHS1, MAPKKKK5
63	SLC24A4	123041	14	92322580	92501480	14q32.12	609840	solute carrier family 24 member 4	AI2A5, NCKX4, SHEP6, SLC24A2
64	BCL11B	64919	14	99272196	99169286	14q32.2	606558	BAF chromatin remodeling complex subunit BCL11B	ATL1, ATL1-alpha, ATL1-beta, ATL1-delta, ATL1-gamma, CTIP-2, CTIP2, IDDFSTA, IMD49, RIT1, ZNF856B, hRIT1-alpha
65	ALDH1A2	8854	15	58065710	57953428	15q21.3	603687	aldehyde dehydrogenase 1 family member A2	RALDH(II), RALDH2, RALDH2-T
66	LIPC	3990	15	58410456	58569843	15q21.3	151670	lipase C, hepatic type	HDLCQ12, HL, HTGL, LIPH
67	NTHL1	4913	16	2047833	2039819	16p13.3	602656	nth like DNA glycosylase 1	FAP3, NTH1, OCTS3, hNTH1
68	ZNF423	23090	16	49857918	49487523	16q12.1	604557	zinc finger protein 423	Ebfaz, JBTS19, NPHP14, OAZ, Roaz, ZFP423, Zfp104, hOAZ
69	SLC12A3	6559	16	56865206	56915849	16q13	600968	solute carrier family 12 member 3	NCC, NCCT, TSC
70	CETP	1071	16	56961949	56983844	16q13	118470	cholesteryl ester transfer protein	BPIFF, HDLCQ10
71	TMEM132E	124842	17	34579581	34639317	17q12	616178	transmembrane protein 132E	DFNB99
72	KCTD1	284252	18	26657472	26454909	18q11.2	613420	potassium channel tetramerization domain containing 1	C18orf5
73	SMARCA4	6597	19	10960998	11062276	19p13.2	603254	SWI/SNF related, matrix associated, actin dependent regulator of chromatin, subfamily a, member 4	BAF190, BAF190A, BRG1, CSS4, MRD16, RTPS2, SNF2, SNF2-beta, SNF2L4, SNF2LB, SWI2, hSNF2b
74	LDLR	3949	19	11089431	11133819	19p13.2	606945	low density lipoprotein receptor	FH, FHC, FHCL1, LDLCQ2
75	SPC24	147841	19	11155996	11145492	19p13.2	609394	SPC24 component of NDC80 kinetochore complex	SPBC24
76	PRODH2	58510	19	35812844	35799987	19q13.12	616377	proline dehydrogenase 2	HSPOX1, HYPDH
77	CEACAM16	388551	19	44699150	44710717	19q13.31-q13.32	614591	CEA cell adhesion molecule 16, tectorial membrane component	CEAL2, DFNA4B, DFNB113
78	APOE	348	19	44905795	44909392	19q13.32	107741	apolipoprotein E	AD2, APO-E, ApoE4, LDLCQ5, LPG
79	APOC1	341	19	44914324	44919345	19q13.32	107710	apolipoprotein C1	Apo-CI, ApoC-I, apo-CIB, apoC-IB
80	PCIF1	63935	20	45934673	45948022	20q13.12	618626	phosphorylated CTD interacting factor 1	C20orf67, CAPAM, PPP1R121, hCAPAM, hPCIF1
81	ZNF335	63925	20	45972909	45948652	20q13.12	610827	zinc finger protein 335	MCPH10, NIF-1, NIF1, NIF2
82	PRODH	5625	22	18936552	18912780	22q11.21	606810	proline dehydrogenase 1	HSPOX2, PIG6, POX, PRODH1, PRODH2, TP53I6
